# Supplementary material for: A Genome-Wide Perspective of miRNAome in Response to High Temperature, Salinity and Drought Stresses in Brassica juncea (Czern) L
Source: PLoS One. 2014 Mar 26;9(3):e92456. doi: 10.1371/journal.pone.0092456 (PMC3966790; doi:10.1371/journal.pone.0092456)
Supplement: Table S1 — Details of primers used in this study. (XLSX) [file pone.0092456.s005.xlsx]

## Sheet: Table S1
Table S1: Details of the primers used in this study.
qPCR primers : miRNA profilling
Primer name	Sequence
miR156_4_F	TTGACAGAAGAAAGAGAGCAC
miR160_1_F	TGCCTGGCTCCCTGTATGCCA
miR164_1_F	TGGAGAAGCAGGGCACGTGCA
miR168_1_F	TCGCTTGGTGCAGGTCGGGAA
miR169_3_F	TAGCCAAGGATGACTTGCCTG
miR390_1_F	AAGCTCAGGAGGGATAGCGCC
miR394_1_F	TTGGCATTCTGTCCACCTCC
miR395_3_F	CTGAAGTGTTTGGAGGAACTC
miR828_1_F	TCTTGCTTAAATGAGTATTCCA
Bju-N31_F	GTCCGGAGACGTCGGCGGGAT
Bju-N29_F	TGCGGACGGTTGCGGGAGGATA
Bju-N30_F	AAGGGAACGGGCTTGGCCGAA
Bju-N21_F	AAGGGAACGGGCTTGGCAGAT
Bju-N35_F	CAGAGCCTACAGACACTAGCTA
Bju-N39_F	TTAGATGACCATCAACAAATA
Bju-N135_F	AACAGCGGATTGAGCGGTGCA
Bju-N40_F	ATAAATCCCAAGCATCATCCA
5S-rRNA_F	GGGTGCGATCATACCAGCACT
TaqMan probe	(6FAM)CTTGGTACCGAGCTCGGATCCACTAGTCC(BHQ)
Universal reverse primer (UNIr)	CGAATTCTAGAGCTCGAGGCAGG
Reverse transcription (RT) primer	CGAATTCTAGAGCTCGAGGCAGGCGACATGGCTGGCTAGT TAAGCTTGGTACCGAGCTCGGATCCACTAGTCC(T)25VN
qPCR primers : Genes profilling
Primer name	Sequence
qSPL2_F	GTTCTGATCTAGCTCATGCTTTCTC
qSPL2_R	TCCCAAAAGTCTTCAAAGTATGTTC
qARF17_F	GCTGTGGATCCAAGTCCCTA
qARF17_R	TACAAGCCCTCAGCAAGACC
qNAC1_F	CCACTGATGGATTCTTACATCAAC
qNAC1_R	ACACTCGACCATCGTCATCA
qActin_F	GCGACCACCTTGATCTTCATGCT
qActin_R	CAGATGATGAACATCCAGAACAA
RLM-RACE primers
Primer name	Sequence
ath164c_305_O	GACACGCACCCTTGAAGAAT
ath164c_305_I	ACACTCGACCATCGTCATCA
ARF17_K5_TC165518_O	CACTTAACCTCGGTGGCTGT
ARF17_K5_TC165518_I	TACAAGCCCTCAGCAAGACC
SPL2_K4_TC210178_O	TGCCAATAGCTGGACACTGA
SPL2_K4_TC210178_I	GTCACAGACCCGTGAACCAC
RACE_PO	GCTGATGGCGATGAATGAACACTG
RACE_PI	CGCGGATCCGAACACTGCGTTTGCTGGCTTTGATG
5' RACE ADAPTER	GCUGAUGGCGAUGAAUGAACACUGCGUUUGCUGGCUUUGAUGAAA
