# Supplementary material for: A Genome-Wide Perspective of miRNAome in Response to High Temperature, Salinity and Drought Stresses in Brassica juncea (Czern) L
Source: PLoS One. 2014 Mar 26;9(3):e92456. doi: 10.1371/journal.pone.0092456 (PMC3966790; doi:10.1371/journal.pone.0092456)
Supplement: Table S8 — Candidate novel miRNA sequences identified in B. juncea with their absolute counts, normalized counts and fold change values in control and different abiotic stress conditions. (XLSX) [file pone.0092456.s012.xlsx]

## Sheet: Table S8
Table S8: Expression and fold change summary of candidate novel miRNAs identified in B. juncea. The sequences of candidate novel miRNAs with their absolute counts, normalized counts and fold change values
in BJC (B. juncea control), BJH (B. juncea high temperature stressed), BJS (B. juncea salinity stressed) and BJD (B. juncea drought stressed) libraries were indicated.
ID	Sequence	Reads BJC	Reads BJH	Rads BJS	Reads BJD	TPM BJC	TPM BJH	TPM BJS	TPM BJD	Fold change BJH	Fold change BJS	Fold change BJD
Bju-N38	UUAGAUGACCAUCAACAAAUA	249	42	121	704	46.3922	14.2865	2.37876	127.708	-1.69923	-4.2856	1.4609
Bju-N41	GCGGUUGGUAGCGGUUGACAGC	76	54	63	67	14.1599	18.3684	1.23853	12.1541	0.375419	-3.51511	-0.220369
Bju-N42	AGCAAACGAGGAUUGAACGGA	52	11	24	31	9.68833	3.74171	0.471819	5.62352	-1.37255	-4.35994	-0.784774
Bju-N43	UGGCUCUGAUACCAUGAAGUA	51	9	26	22	9.50201	3.0614	0.511137	3.99088	-1.63404	-4.21645	-1.25152
Bju-N44	GCCGACUUAGCUCAGUGGUAGA	40	15	25	43	7.45256	5.10234	0.491478	7.80037	-0.546578	-3.92254	0.0658056
Bju-N46	GCUGUUGGAGCUGGAUGGCAA	25	10	15	20	4.65785	3.40156	0.294887	3.62808	-0.453469	-3.98143	-0.360459
Bju-N47	GAAGUGUUCGGAUCGCGGCGU	24	12	27	17	4.47154	4.08187	0.530797	3.08387	-0.131541	-3.07454	-0.536031
Bju-N48	UUUGAUCUUGUGUUGUGAUGA	24	8	17	28	4.47154	2.72125	0.334205	5.07931	-0.716503	-3.74196	0.183861
Bju-N49	GGUCACCAGUCGGACCCUAA	22	24	23	31	4.09891	8.16374	0.45216	5.62352	0.99399	-3.18033	0.456234
Bju-N50	GAAAGUCGUCGCGGAAGGGUC	22	17	18	17	4.09891	5.78265	0.353864	3.08387	0.49649	-3.53397	-0.4105
Bju-N51	UCAAGAUUGGAAAGAUUAUGA	18	11	24	52	3.35365	3.74171	0.471819	9.433	0.157966	-2.82943	1.49198
Bju-N52	AGGUGGGUUGGAGAUGGUCUA	18	8	16	3	3.35365	2.72125	0.314546	0.544212	-0.301466	-3.41439	-2.62349
Bju-N53	UGGAACGACGAAGAAGCUGUGC	18	5	5	14	3.35365	1.70078	0.0982957	2.53965	-0.979538	-5.09246	-0.401101
Bju-N54	GCUGCGUUCGGACGCAGACGCA	17	11	13	23	3.16734	3.74171	0.255569	4.17229	0.240428	-3.63149	0.397568
Bju-N55	ACAGCGGACUGAAACACCGGCU	17	10	15	16	3.16734	3.40156	0.294887	2.90246	0.102924	-3.42504	-0.125994
Bju-N56	AGGUUCGGAGCGGUUUGAAGCA	17	9	15	15	3.16734	3.0614	0.294887	2.72106	-0.0490786	-3.42504	-0.219103
Bju-N57	GAAAGACGGCUGCUUCCUGACA	16	8	13	13	2.98102	2.72125	0.255569	2.35825	-0.131541	-3.54402	-0.338091
Bju-N58	UGGUCACCAGUCGGACCCUA	15	5	6	13	2.79471	1.70078	0.117955	2.35825	-0.716503	-4.56639	-0.244982
Bju-N59	CGGGACAAGCGGUUCAACUGC	15	4	11	12	2.79471	1.36062	0.21625	2.17685	-1.03843	-3.69192	-0.360459
Bju-N60	GUUGGUGGAGCGAUUGUCUGG	15	3	15	14	2.79471	1.02047	0.294887	2.53965	-1.45347	-3.24446	-0.138067
Bju-N61	GUGCACUGACGGACGUCCUGC	14	8	9	7	2.6084	2.72125	0.176932	1.26983	0.0611043	-3.88189	-1.03853
Bju-N62	AGAGACUGGCCCGCAUGGAUUU	14	6	8	6	2.6084	2.04093	0.157273	1.08842	-0.353933	-4.05182	-1.26092
Bju-N63	ACCGACCGUCGGAUGGGAUGGG	14	5	9	17	2.6084	1.70078	0.176932	3.08387	-0.616968	-3.88189	0.241577
Bju-N64	UGUCCGUAAAGAUGUCGAGCG	14	3	5	8	2.6084	1.02047	0.0982957	1.45123	-1.35393	-4.72989	-0.845886
Bju-N65	UUAACGGAACUAAAGUUGAGG	14	1	6	24	2.6084	0.340156	0.117955	4.35369	-2.9389	-4.46686	0.739077
Bju-N66	GAGCUGGAGUAGUGGAAGGAUA	13	10	16	20	2.42208	3.40156	0.314546	3.62808	0.489948	-2.9449	0.582957
Bju-N67	GUUGGGCUUGAGACGGUUGGG	13	8	15	11	2.42208	2.72125	0.294887	1.99544	0.16802	-3.03801	-0.279539
Bju-N70	CUUGUCGGAGUUUAUGAUCUC	12	8	70	16	2.23577	2.72125	1.37614	2.90246	0.283497	-0.700144	0.376506
Bju-N71	AGAGGUUCGGAGCGGUUUGAA	12	6	6	20	2.23577	2.04093	0.117955	3.62808	-0.131541	-4.24446	0.698435
Bju-N72	ACCGACCGUCAGACGGGAUGGG	12	4	7	6	2.23577	1.36062	0.137614	1.08842	-0.716503	-4.02207	-1.03853
Bju-N73	GCGGAGGAGACUGCGUGAGGC	12	3	3	9	2.23577	1.02047	0.0589774	1.63263	-1.13154	-5.24446	-0.453569
Bju-N74	UAUGAGAGUAUUAUAAAGUCAC	12	2	2	21	2.23577	0.680311	0.0393183	3.80948	-1.7165	-5.82943	0.768824
Bju-N75	GGUGCAACACUGUAGCAGACGG	12	1	4	14	2.23577	0.340156	0.0786365	2.53965	-2.7165	-4.82943	0.183861
Bju-N76	GGAAUGUUGUUUGGCUCGAAG	11	3	10	15	2.04945	1.02047	0.196591	2.72106	-1.00601	-3.38197	0.408928
Bju-N77	CCUGCGGAAGGAUCAUUGUCGU	10	2	5	5	1.86314	0.680311	0.0982957	0.907019	-1.45347	-4.24446	-1.03853
Bju-N78	GUGUGCUCAGGGCGUCGGCCU	10	0	26	10	1.86314	0	0.511137	1.81404	-	-1.86595	-0.038531
Bju-N79	CGGGGGACGGACUGGGAACAG	9	19	24	16	1.67683	6.46296	0.471819	2.90246	1.94646	-1.82943	0.791544
Bju-N80	UUGUGAUCCGAGUGGAGACAA	9	4	9	8	1.67683	1.36062	0.176932	1.45123	-0.301466	-3.24446	-0.208456
Bju-N81	AUGGACAACUAUGGGAAGCAGA	9	1	11	5	1.67683	0.340156	0.21625	0.907019	-2.30147	-2.95496	-0.886528
Bju-N83	GGUUGAGCGGUGCGGGACAAGC	8	8	4	10	1.49051	2.72125	0.0786365	1.81404	0.868459	-4.24446	0.283397
Bju-N84	AAGAGGGAGAUCGUCGAGGUG	8	6	6	5	1.49051	2.04093	0.117955	0.907019	0.453422	-3.6595	-0.716603
Bju-N85	AAGUGGAUCGAAGCCGAGGCA	8	3	1	12	1.49051	1.02047	0.0196591	2.17685	-0.546578	-6.24446	0.546431
Bju-N86	GCAGGGGCGGACGCAAGACAA	8	3	2	5	1.49051	1.02047	0.0393183	0.907019	-0.546578	-5.24446	-0.716603
Bju-N87	UUGUGCAAGACUAAGAAGCAA	8	3	6	12	1.49051	1.02047	0.117955	2.17685	-0.546578	-3.6595	0.546431
Bju-N88	GACUGAAGUCGGGUAAGGCAA	8	2	4	8	1.49051	0.680311	0.0786365	1.45123	-1.13154	-4.24446	-0.038531
Bju-N89	GUUGGUGGAGCGAUUUGUCUGU	8	2	6	3	1.49051	0.680311	0.117955	0.544212	-1.13154	-3.6595	-1.45357
Bju-N90	CGCACGGUUGUCUGACAGGC	8	1	23	1	1.49051	0.340156	0.45216	0.181404	-2.13154	-1.7209	-3.03853
Bju-N91	AAGGUCUGGUGGAAGCCCAUA	8	0	2	6	1.49051	0	0.0393183	1.08842	-	-5.24446	-0.453569
Bju-N92	AGAGGUACGUAGGCAGCUCGU	7	6	5	7	1.3042	2.04093	0.0982957	1.26983	0.646067	-3.72989	-0.038531
Bju-N93	AGGGCGUAGACGCGUAGUACA	7	6	5	13	1.3042	2.04093	0.0982957	2.35825	0.646067	-3.72989	0.854554
Bju-N94	UUGGCUGGGGCGGCACCUCUG	7	6	9	0	1.3042	2.04093	0.176932	0	0.646067	-2.88189	-
Bju-N95	AGGCCAAGGAAGUUUGAGGCAU	7	3	5	6	1.3042	1.02047	0.0982957	1.08842	-0.353933	-3.72989	-0.260923
Bju-N96	UGUUACUGUUAACUGCGGUGC	7	3	3	8	1.3042	1.02047	0.0589774	1.45123	-0.353933	-4.46686	0.154114
Bju-N97	AUGAAGAGCGGCAUGAACGAA	7	2	4	2	1.3042	0.680311	0.0786365	0.362808	-0.938896	-4.05182	-1.84589
Bju-N98	GCGGUUGGUAACGGUUGACAG	7	2	7	6	1.3042	0.680311	0.137614	1.08842	-0.938896	-3.24446	-0.260923
Bju-N99	UAAGUUGUCUGGACGACUAGU	7	2	3	3	1.3042	0.680311	0.0589774	0.544212	-0.938896	-4.46686	-1.26092
Bju-N100	UCGCCUGGUGCAGGUCGGGAA	6	6	11	3	1.11788	2.04093	0.21625	0.544212	0.868459	-2.37	-1.03853
Bju-N101	GAAGUGUUCUGAUCGCGGCGA	6	5	6	2	1.11788	1.70078	0.117955	0.362808	0.605425	-3.24446	-1.62349
Bju-N103	GCGGUUGAUAGCGGUUGACAG	6	3	2	2	1.11788	1.02047	0.0393183	0.362808	-0.131541	-4.82943	-1.62349
Bju-N104	AGGGGUGGACACGGAUCGAA	6	2	5	3	1.11788	0.680311	0.0982957	0.544212	-0.716503	-3.5075	-1.03853
Bju-N105	UCGGAAACUCGCUAGGCGCAA	6	2	2	4	1.11788	0.680311	0.0393183	0.725615	-0.716503	-4.82943	-0.623494
Bju-N106	ACUUCGUGAUGACCUGGCAUA	6	1	2	2	1.11788	0.340156	0.0393183	0.362808	-1.7165	-4.82943	-1.62349
Bju-N107	AGCCAAGGAUGACUUGCCGA	6	1	0	15	1.11788	0.340156	0	2.72106	-1.7165	-	1.2834
Bju-N108	AUGGAGUUGGGUUGGAGCAU	6	1	3	3	1.11788	0.340156	0.0589774	0.544212	-1.7165	-4.24446	-1.03853
Bju-N109	UGAAUGUCUUUCUCUUCAUC	6	1	2	10	1.11788	0.340156	0.0393183	1.81404	-1.7165	-4.82943	0.698435
Bju-N110	UUAUUUGAUAUUUGGCAAUAG	6	0	1	7	1.11788	0	0.0196591	1.26983	-	-5.82943	0.183861
Bju-N111	ACGCGGACGCCUAGGCGGAUUU	5	5	7	8	0.93157	1.70078	0.137614	1.45123	0.868459	-2.75904	0.639541
Bju-N112	AGUAGGAGUGAGAGCUGGCUA	5	4	7	6	0.93157	1.36062	0.137614	1.08842	0.546531	-2.75904	0.224503
Bju-N113	GUUGGGACUAGAAGGGACGCA	5	3	13	7	0.93157	1.02047	0.255569	1.26983	0.131494	-1.86595	0.446896
Bju-N114	AGGGCUGGACGCGGAUCGGAUA	5	2	2	6	0.93157	0.680311	0.0393183	1.08842	-0.453469	-4.56639	0.224503
Bju-N115	CGUGAUCUUCGUAGGACGGC	5	2	11	13	0.93157	0.680311	0.21625	2.35825	-0.453469	-2.10696	1.33998
Bju-N116	GUGGACUGUCCAAUGGUCACAA	5	2	4	9	0.93157	0.680311	0.0786365	1.63263	-0.453469	-3.56639	0.809466
Bju-N117	ACCGGGGACGGCUGGAAACGG	5	1	5	9	0.93157	0.340156	0.0982957	1.63263	-1.45347	-3.24446	0.809466
Bju-N118	AUGGACCGAGCGACGUGAGGCA	4	7	2	11	0.745256	2.38109	0.0393183	1.99544	1.67581	-4.24446	1.4209
Bju-N119	AAGUGUUCGGAUCGUGGCGAC	4	6	2	4	0.745256	2.04093	0.0393183	0.725615	1.45342	-4.24446	-0.038531
Bju-N120	CGGGGCUAGUUGAUUCGGCU	4	6	1	1	0.745256	2.04093	0.0196591	0.181404	1.45342	-5.24446	-2.03853
Bju-N122	AGGGAUGGGCACGGAACGGAUA	4	4	5	1	0.745256	1.36062	0.0982957	0.181404	0.868459	-2.92254	-2.03853
Bju-N123	GCAAGUGGAGCGGUCGAACA	4	3	3	1	0.745256	1.02047	0.0589774	0.181404	0.453422	-3.6595	-2.03853
Bju-N125	UUUGCCUCUAUAAAUAGAGGAA	4	2	1	6	0.745256	0.680311	0.0196591	1.08842	-0.131541	-5.24446	0.546431
Bju-N127	UGGGCUGGAGUAGUGGAAGGA	3	5	4	0	0.558942	1.70078	0.0786365	0	1.60542	-2.82943	-
Bju-N128	GGACCAUGACCAGGUGGACUG	3	4	5	4	0.558942	1.36062	0.0982957	0.725615	1.2835	-2.5075	0.376506
Bju-N129	AACAGUCUACCGUCGCGACACA	3	3	4	7	0.558942	1.02047	0.0786365	1.26983	0.868459	-2.82943	1.18386
Bju-N130	AACUCACGGUGGAAGGGACUA	3	3	2	7	0.558942	1.02047	0.0393183	1.26983	0.868459	-3.82943	1.18386
Bju-N131	ACCGAUCGUUGGAACGGGAUGG	3	3	3	2	0.558942	1.02047	0.0589774	0.362808	0.868459	-3.24446	-0.623494
Bju-N132	AGUUUGUGGAUGCGGACGGUU	3	3	7	2	0.558942	1.02047	0.137614	0.362808	0.868459	-2.02207	-0.623494
Bju-N133	AUGGUGACACGUGGCUACAA	3	3	0	2	0.558942	1.02047	0	0.362808	0.868459	-	-0.623494
Bju-N134	GAAGCGAUUUGUAGCGGUUUG	3	3	10	2	0.558942	1.02047	0.196591	0.362808	0.868459	-1.5075	-0.623494
Bju-N135	AACAGCGGAUUGAGCGGUGCA	2	6	4	7	0.372628	2.04093	0.0786365	1.26983	2.45342	-2.24446	1.76882
Bju-N136	UUUGCGGUUGCGGACGGUUA	2	4	0	6	0.372628	1.36062	0	1.08842	1.86846	-	1.54643
