# Supplementary material for: A Genome-Wide Perspective of miRNAome in Response to High Temperature, Salinity and Drought Stresses in Brassica juncea (Czern) L
Source: PLoS One. 2014 Mar 26;9(3):e92456. doi: 10.1371/journal.pone.0092456 (PMC3966790; doi:10.1371/journal.pone.0092456)
Supplement: Table S9 — Precursor sequences of candidate novel miRNAs. (XLSX) [file pone.0092456.s013.xlsx]

## Sheet: Table S9
Table S9: Precursor sequences of candidate miRNAs.
ID	Locus	Sequence	Hairpin Sequence	Start	End	Orientation	Total abundance	sRNA length	Hairpin Length	Hairpin Start	Hairpin End	Hairpin Structure	Minimum Free Energy(MFE)	Adjusted MFE	Hairpin G/C%	miRNA* Start Coord	miRNA* End Coord	P_Val
Bju-N42	NODE_438005_length_361_cov_2.498615	AGCAAACGAGGAUUGAACGGA	UCCGUUCAAUUUUCCUUUGCUUCACAUUAGAUCAGUCUCGUCAAGACUGAUUCGAUACGAAGCAAACGAGGAUUGAACGGA	118	138	- [Negative strand]	118	21	81	117	197	((((((((((((((.((((((((..((..(((((((((.....)))))))))..))..))>>>>>>->>>>>>>>>>>>>>	-43.1	-53.2099	41.9753	-1	-1	0.009901
Bju-N75	NODE_1403921_length_155_cov_5.393548	GGUGCAACACUGUAGCAGACGG	AUUUUCCUUUUUGCUACAGUGACACACCAUAUUUGGUGCAACACUGUAGCAGACGGCAAAU	26	47	- [Negative strand]	31	22	61	20	80	((((.((..((((((((((((...(((((....)>>>>--->>>>>>>>>>>>->>.))))	-26.3	-43.1148	40.9836	-1	-1	0.009901
Bju-N87	NODE_5479775_length_213_cov_3.201878	UUGUGCAAGACUAAGAAGCAA	CCUCAGUUCACCUCCUGUGUUGUGCAAGACUAAGAAGCAAAGCAUGUUUGUGUAUAUCAUUUGUAAUAUAAGACAUGCUUUUCUUCUUCUUCUUGCACAACCUGAGGUAGUAACUGGGG	76	96	+ [Positive strand]	29	21	119	56	174	((((((((((((((..(.(<<<<<<<<<<--<<<<<<-<<(((((((((...((((.....)))).....))))))))))).))))))..)))))))))))).))))).).))))))))	-58.2	-48.9076	40.3361	-1	-1	0.009901
Bju-N122	NODE_1167571_length_173_cov_1.797688	AGGGAUGGGCACGGAACGGAUA	UUAGGGAUGGGCACGGAACGGAUACUCAUGAUUUAAAGGUAUCCGUAGUUUUUAUUUUUAA	49	70	- [Negative strand]	14	22	61	11	71	((<<<<<<<<<-<<---<<<<<<<((...........))))))))).)).)))))))))))	-16.6	-27.2131	36.0656	-1	-1	0.009901
Bju-N113	NODE_2252968_length_433_cov_2.524249	GUUGGGACUAGAAGGGACGCA	GAACCGUGGUUGGGACUAGAAGGGACGCACCACCAUGUGUUACCAUUCUUUAGUCUCUCCCAUUUC	42	62	+ [Positive strand]	28	21	66	33	98	(((..(((<--<<<<<<<<<<<<<<<<<<......)))))).)).))))..))))))..)))))))	-22	-33.3333	50	-1	-1	0.029703
Bju-N74	NODE_3410475_length_194_cov_2.149485	UAUGAGAGUAUUAUAAAGUCAC	CUGUUUAUGAGAGUAUUAUAAAGUCACUACGUUUGGUAAUCAACUGUUGCUUUCCGAAACGAAGUGACUUAUAAUAAAUCUCAUGAAUGG	43	64	+ [Positive strand]	37	22	90	37	126	(((((<<<<<<<-<<<<<<<<-<<<<<(.(((((((((((.....)))))).....))))).))))))))))))))..))))))))))))	-33.1	-36.7778	33.3333	-1	-1	0.009901
Bju-N76	NODE_4237827_length_176_cov_4.181818	GGAAUGUUGUUUGGCUCGAAG	GGAUUCUUCGAGGGAAGGGGCUUUCUCUUUUGAGGGGAAUGUUGUUUGGCUCGAAGACUCU	45	65	- [Negative strand]	39	21	61	39	99	(((.((((((((..(((.(((.((((((.....))>>>>->>>->>>-->>>>>>>).)))	-23.7	-38.8525	49.1803	-1	-1	0.009901
Precursors in B. rapa
Bju-N103	gi|339950889|gb|AENI01007698.1|_Brassica_rapa_Chr9_468	GCGGUUGAUAGCGGUUGACAG	CCCGCUACCACCCGCAAACGCAGCUUUUGCGGUUGAUAGCGGUUGACAGCGGUUCGAAACAAUCAUACAAACCGCUACAAAUCGCUUCAAACCGCUCCGAACCUCUUAAAUUCAAAAGCUGGUUCCAGAUAGCGUUUGCGGUUGCGGG	35507	35527	- [Negative strand]	13	21	148	35407	35554	(((((......((((((((((.......<<<<<<---<<<<<<<---<<(((((.(...........).)))))))...)))))))...))))))...(((((.(((........)))..)))))......))))))))))..)))))	-62.3	-42.0946	51.3513	-1	-1	0.009901
Bju-N103	gi|339951954|gb|AENI01006633.1|_Brassica_rapa_Chr8_202	GCGGUUGAUAGCGGUUGACAG	CACCCGCAAAUGCAGUUUUUGCGGUUGAUAGCGGUUGACAGUGUUUCGAAACAAUCAUACAAAUCGGUACAAAUUGCUUCAACCCGCUUCAAACCUAUUAAAAUCAAAAGCUAAUUCCAGUUAGCGUUUGCGGGUG	8584	8604	+ [Positive strand]	13	21	136	8563	8698	((((((((((((((((((((<---<<<<<<<-<-<<<<-<<((..(.(((.((((..(((......)))...)))).))).)..)))))))).))))))))...))))))))...........)))))))))))))	-44.7	-32.8676	41.9118	-1	-1	0.009901
Bju-N105	gi|339949372|gb|AENI01009215.1|_Brassica_rapa_Chr10_485	UCGGAAACUCGCUAGGCGCAA	UCCUUGUUCGGAAACUCGCUAGGCGCAACGCGUGCGGAUGACCAGCGCCUAGCGAUUUAUCGAAAAAUCGGA	46751	46771	- [Negative strand]	14	21	72	46706	46777	(((...(<<<<-<<-<<<<<<<<<<<--..(((....)))....))))))))))).)).))))).....)))	-29.9	-41.5278	54.1667	-1	-1	0.009901
Bju-N105	gi|339953561|gb|AENI01005026.1|_Brassica_rapa_Chr6_330	UCGGAAACUCGCUAGGCGCAA	GCUCAUAGUUUUUUUAGUUUUGAUCCUUGUUCGGAAACUCGCUAGGCGCAACGCGUGCGGAUGACCAGCGCCUAGCGAUUUAUUGAAAAAUCGGAAAUAAAUCGGGGAGU	18646	18666	- [Negative strand]	14	21	110	18586	18695	((((...(....((((.(((((((.....(<<<<-<<-<<<<<<<<<<<--..(((....)))....))))))))))).)).)))))..))))))).)))).)...))))	-34.7	-31.5455	45.4545	-1	-1	0.049505
Bju-N105	gi|339955944|gb|AENI01002643.1|_Brassica_rapa_Chr3_534	UCGGAAACUCGCUAGGCGCAA	UUCCUUGUUCGGAAACUCGCUAGGCGCAACGCGUGCGGCUGAUCAAGGCCUAGCGAGUUAUCGGAAAAUCGGAA	2792	2812	- [Negative strand]	14	21	74	2746	2819	((((...(<<<<-<<<<<<<<<<<<-<<-((....))..))......)))))))))))).))))).....))))	-30.2	-40.8108	54.054	-1	-1	0.019802
Bju-N105	gi|339957247|gb|AENI01001340.1|_Brassica_rapa_Chr2_201	UCGGAAACUCGCUAGGCGCAA	CCUUGUUCGGAAACUCGCUAGGCGCAACGCGUGCGGAUGAUCAGGGCCUAGCGAGUUAUCGGAAAAUCGG	5838	5858	- [Negative strand]	14	21	70	5794	5863	((...(<<<<-<<<<<<<<<<<<-<--..(((....)))....).)))))))))))).))))).....))	-29.5	-42.1429	57.1429	-1	-1	0.009901
Bju-N106	gi|339957501|gb|AENI01001086.1|_Brassica_rapa_Chr1_1086	ACUUCGUGAUGACCUGGCAUA	GAUGGGUCUCAUGGGUUGUGGCUUGAUGAAUUUUUUUUUAAUUGCAAGCCCACUUCGUGAUGACCUGGC	1341	1361	+ [Positive strand]	11	21	69	1289	1357	(..((((((((((((.((.((((((.((((......))))....)))))))>->>>>>>>->>>>>-->	-25.7	-37.2464	44.9275	-1	-1	0.009901
Bju-N107	gi|339951615|gb|AENI01006972.1|_Brassica_rapa_Chr8_541	AGCCAAGGAUGACUUGCCGA	GGGUCUUGCAUGGAAGAAUAGAGAAUGAAGUUGAGCCAAGGAUGACUUGCCGAUUUUUUCCAACGAAUCUAUACUGAUUUUGGUGUUUGGCAAGUUGACUUUGGCUCUGUUUCCUUCUCUUCUUUUCGAUGUUAGACUCC	57221	57240	+ [Positive strand]	22	20	140	57187	57326	((((((.((((.(((((..((((((.((((..(<<<<<<<<-<<<<<<<<<<<......(((..(((((......))))))))...))))))))))).)))))))))..)))).))))))..))))).)))).)))).))	-65.8	-47	41.4286	-1	-1	0.009901
Bju-N109	gi|339954228|gb|AENI01004359.1|_Brassica_rapa_Chr5_634	UGAAUGUCUUUCUCUUCAUC	CAAGCACGGUUGGGAUGAUGGAGAGUAAGGACAUUCAGAUCUGCGAAGCUUAUGGUCCCGUAACUUUUAAAAUGGAUUGGGUGUUUGAGUUUGUUGACCUGAAUGUCUUUCUCUUCAUCAAAACUGCCUCUAGUGUUUG	5330	5349	+ [Positive strand]	19	20	139	5230	5368	((((((((((.(...((((((((((.((((((((((((.((.((.(((((((....((((...((........))..))))....))))))))).)).)>>>>>>>>>>>>>>>>>>>>)...).)))....)))))))	-55.3	-39.7842	42.446	-1	-1	0.009901
Bju-N112	gi|339951449|gb|AENI01007138.1|_Brassica_rapa_Chr8_707	AGUAGGAGUGAGAGCUGGCUA	UACAAGGUGAGAAGGUUGUUAUGUGCUGAAGAGGUCUAGUAGGAGUGAGUGCUGGACACCCAGUAGGAGUGAGAGCUGGCUAUCUAGUA	1060	1080	- [Negative strand]	22	21	89	1052	1140	(((.((((.((..((((.((((.(((((..(..((((((((........))))))))..))>>>>--->>>>->>>>-->>>))).)))	-26.9	-30.2247	48.3146	-1	-1	0.039604
Bju-N114	gi|339957431|gb|AENI01001156.1|_Brassica_rapa_Chr2_17	AGGGCUGGACGCGGAUCGGAUA	GGAUCUCAAGUAGGGCUGGACGCGGAUCGGAUAUCCGGGUUUUUGAAAGUAUUUGUGAUUUAUUCGUAUGUUACGGAUAUUUAAUUUUUCGAUUUGCUUUGCUUCGGAAAGAUACGAAUAUCCAAAAAAUAAAUAGAUAUUUGCGGAUAUUUACGAAUACUUACGGAUAUCUAAUCCACUUUGAUUAAUACAAAUAAUCU	38154	38175	+ [Positive strand]	15	22	200	38142	38341	((((.....((<--<-<-<<-<-<<<<--<<<<((((.........((((((((((((..((((((((......((((((((..((((((((...((...)).))))))))....))))))))....((((......)))))))))))).)))))))))))).))))))))..)))).).)).).)..))).....))))	-53.3	-26.65	33	-1	-1	0.009901
Bju-N115	gi|339955940|gb|AENI01002647.1|_Brassica_rapa_Chr3_538	CGUGAUCUUCGUAGGACGGC	UGCGUGAUCUUCGUAGGACGGCUCAAGCGAUGCAGUUAGACGUAGGUCCUUAUAAGACAUGUA	118438	118457	- [Negative strand]	31	20	63	118396	118458	((<<<<-<<<<---<<<<<-<<((.(((......))).)).))..)))))...))))))))))	-19.4	-30.7936	47.6191	-1	-1	0.049505
Bju-N116	gi|339949365|gb|AENI01009222.1|_Brassica_rapa_Chr10_492	GUGGACUGUCCAAUGGUCACAA	GGUUUUGGGCUUUAUGGACAGUUUAUUGGUUUUGGGCUUUAUGGACGUGGACUGUCCAAUGGUCACAAAACC	7450	7471	- [Negative strand]	20	22	72	7445	7516	(((((((((((...((((((((((((..((((..........))))>>>>>>>>>>>>-->>>>->>>))))	-28.5	-39.5833	44.4444	-1	-1	0.009901
Bju-N117	gi|339954700|gb|AENI01003887.1|_Brassica_rapa_Chr5_162	ACCGGGGACGGCUGGAAACGG	GGGGACGGCUGGAAACGGGGGCACGCCGUGAGCGAACGGAGGCACCGUUUUUAGUUUUCUCU	3535	3555	- [Negative strand]	20	21	62	3490	3551	<<<<<--<<<<<<<<<<<..((...((((......))))..)).)))))))))))..)))))	-30.8	-49.6774	61.2903	-1	-1	0.009901
Bju-N122	gi|339953849|gb|AENI01004738.1|_Brassica_rapa_Chr6_42	AGGGAUGGGCACGGAACGGAUA	UUAGGGAUGGGCACGGAACGGAUACUCAUGAUUUAAAGGUAUCCGUAGUUUUUAUUUUUAA	114627	114648	- [Negative strand]	14	22	61	114589	114649	((<<<<<<<<<-<<---<<<<<<<((...........))))))))).)).)))))))))))	-16.6	-27.2131	36.0656	-1	-1	0.009901
Bju-N127	gi|339934756|gb|AENI01023831.1|_Brassica_rapa_Scaffold000180_18	UGGGCUGGAGUAGUGGAAGGA	GUCACACAUCCGUUUAGAACUCCAGAGUUAAGCGUGCUUGGGCUGGAGUAGUGGAAGGAUGAGUGAC	46746	46766	+ [Positive strand]	12	21	67	46707	46773	(((((.(((((.((((..(((((((..(((((....))>>>->>>>>>>-->>>>->>>)).)))))	-30.9	-46.1194	50.7463	-1	-1	0.009901
Bju-N127	gi|339956217|gb|AENI01002370.1|_Brassica_rapa_Chr3_261	UGGGCUGGAGUAGUGGAAGGA	GUCACACAUCCGUUUAGAACUUCAGAGUUAAGCGUGUAUGGGCUGGAGUAGUGGAAGGAUGUCUGAC	20470	20490	+ [Positive strand]	12	21	67	20431	20497	((((.((((((.((((..(((((((.((.........)>--->>>>>>>-->>>>->>>))).))))	-21.6	-32.2388	47.7612	-1	-1	0.019802
Bju-N128	gi|339950077|gb|AENI01008510.1|_Brassica_rapa_Chr9_1280	GGACCAUGACCAGGUGGACUG	AGAUGGGCUUAUUUUUUUCUGGACGUUUUUGGUCGAGUCCAAAUAGGACCAUGUCCAAAUAGGACCAUAUCUAAAUAGGACCAUGACCAGGUGGACUGUCCAUGGAAUCCAAAUGUCCAUUU	5806	5826	- [Negative strand]	16	21	122	5781	5902	((((((((.......((((((((((((((((((((.((((.....(((....((((.....))))....))).....>>>>-->>>>>>>-->>>>->)))).)))).......))))))))	-39.64	-32.4918	41.8033	-1	-1	0.019802
Bju-N130	gi|339955994|gb|AENI01002593.1|_Brassica_rapa_Chr3_484	AACUCACGGUGGAAGGGACUA	AUAGACAACCAACGUUGAGUUGGCCUAGUGGUAAAGGGGUUGCGGCUGUAACUUCCGCCACUUGGGUUCAACUCACGGUGGAAGGGACUAU	50591	50611	+ [Positive strand]	15	21	91	50521	50611	((((.(..(((.(((.((((((((((((((((...((((((((....)))))))).))))).)))).))>>>>>>>>->>>-->--->>>)	-36.6	-40.2198	51.6484	-1	-1	0.019802
Bju-N131	gi|339950092|gb|AENI01008495.1|_Brassica_rapa_Chr9_1265	ACCGAUCGUUGGAACGGGAUGG	UAACGGACCGAUCGUUGGAACGGGAUGGAAUCUACAGGCCGAAAGAAUGGCUAUGGAUAAUCCAUUAGCCGUAGACAGUUGGGGCGUUA	60357	60378	- [Negative strand]	11	22	89	60295	60383	(((((.-<<<<<-<<<---<<<<<<<<<((((((..(((((......))))).)))))..))))))..)))).))).)))))..)))))	-32.6	-36.6292	49.4382	-1	-1	0.019802
Bju-N136	gi|339953556|gb|AENI01005031.1|_Brassica_rapa_Chr6_335	UUUGCGGUUGCGGACGGUUA	AAUUGUUCUACUUCAAACCGCUCUGAAUCUCAUAAAUUCAAAAGCUGACUCCAGCUAGCGUUUGCGGUUGCGGACGGUU	62637	62656	- [Negative strand]	12	20	79	62637	62715	((((((((.(((.(((((.((..(((((.......)))))..(((((....))))).)))>>>>->>>--->>>>>>>>	-21.2	-26.8354	44.3038	-1	-1	0.029703
Bju-N38	gi|339950062|gb|AENI01008525.1|_Brassica_rapa_Chr9_1295	UUAGAUGACCAUCAACAAAUA	GUGUUUGUUGAUUGACAUCUAUGCAUAUUGAUCAUCCUCGUGUUGAUGAUCGAUUCGUUUAGAUGACCAUCAACAAAUAC	77879	77899	- [Negative strand]	1116	21	80	77877	77956	((((((((((((.(.((((((.((..((((((((((........))))))))))..))->>>>>>->->>>>>>>>>>>)	-34.1	-42.625	36.25	-1	-1	0.009901
Bju-N42	gi|339950140|gb|AENI01008447.1|_Brassica_rapa_Chr9_1217	AGCAAACGAGGAUUGAACGGA	UGUUCAGUUCUCCCUUGAUUCGCAUUGGAUCAGUCUCGUCGAGUCUGAGUCGAUACGAAGCAAACGAGGAUUGAACG	55699	55719	- [Negative strand]	118	21	77	55700	55776	((((((((((((..(((.((((.((((..((((.(((...))).))))..)))).)))>->>>-->>>>>>>>>>>>	-33	-42.8571	48.0519	-1	-1	0.009901
Bju-N43	gi|339954017|gb|AENI01004570.1|_Brassica_rapa_Chr5_845	UGGCUCUGAUACCAUGAAGUA	GUUUUGAGAUCUUCUACGUGGUAUCAAAGCCAUGUUAUCAUUGAUAGCCUGGCUCUGAUACCAUGAAGUAAAUCUUAAAAC	32318	32338	+ [Positive strand]	108	21	81	32268	32348	((((((((((...((.((((((((((.(((((.((((((...)))))).>>>>>->>>>>>>>>>->>--.))))))))))	-39.4	-48.642	37.037	-1	-1	0.009901
Bju-N46	gi|339929036|gb|AENI01029551.1|_Brassica_rapa_Scaffold000326_8	GCUGUUGGAGCUGGAUGGCAA	AGAGCUGUUGGAGCUGGAUGGCAAGAAGCUCCAAAUAAGGCAAGUUGGGGUUAAUGAAUCCUCCAGAUCCAAUGGUUGCU	2708	2728	+ [Positive strand]	70	21	80	2704	2783	(((<<<<<<<<<-<<<<<-<<--<..((((((((..........))))))))..)....))))))).)))))))))).))	-28.7	-35.875	47.5	-1	-1	0.009901
Bju-N48	gi|339950575|gb|AENI01008012.1|_Brassica_rapa_Chr9_782	UUUGAUCUUGUGUUGUGAUGA	CGUAUAGACAGAAGAUCUGGAGAGCUUCAUCCGUAGCUGGAAGGUUCAGCUUGUAAAUAUGGCUGAUACCAUGUGCACUCAAAAGUCUUUGAUCUUGUGUUGUGAUG	29728	29748	- [Negative strand]	77	21	107	29728	29834	(((...((((.((((((.(((((.(((..((((....)))).(((((((((.........)))))).)))............)))))>>>>>>>>>->>>>--->>>	-30.3	-28.3178	42.9907	-1	-1	0.039604
Bju-N50	gi|339941516|gb|AENI01017071.1|_Brassica_rapa_Scaffold000430_2	GAAAGUCGUCGCGGAAGGGUC	UUGAUGAUUUCUUUGCUGGUCUGCCACCGGCUUUCGAUGCUCCUCCGCCUGCCAAAGAAUCGGCGAGGCCGAAAGUCGUCGCGGAAGGGUCUCGCAUCAUCAA	551	571	- [Negative strand]	74	21	103	538	640	((((((((......(((..(((((...(((((((((..........(((((((........))).)))))>>>>>>>>-->>>>>-->>>-....))))))))	-37.8	-36.699	56.3107	-1	-1	0.039604
Bju-N52	gi|339951447|gb|AENI01007140.1|_Brassica_rapa_Chr8_709	AGGUGGGUUGGAGAUGGUCUA	UGGAUUUACUCCAAUGUAUACCUCUAUAAUAGAGUUCCUCUAUUUUAGAGGAAAAUAUAGAGAUAAAAAUAGAGGUGGGUUGGAGAUGGUCUA	29847	29867	- [Negative strand]	45	21	93	29846	29938	((((((..(((((((...(((((((((.......((((((((...))))))))..(((....)))...))))>>>>>->>>>>>>-->>>>>>	-32	-34.4086	33.3333	-1	-1	0.009901
Bju-N52	gi|339956658|gb|AENI01001929.1|_Brassica_rapa_Chr2_790	AGGUGGGUUGGAGAUGGUCUA	UGGAUUUGCUCCAAUGUAUGCCUAUAUAAUAGAGUUCCUCUAUUUUAGAGGAAAAUAUAGAGAUAAAAAUAGAGGUGGGUUGGAGAUGGUCUA	4340	4360	+ [Positive strand]	45	21	93	4267	4359	((((((..(((((((.(((..((((((..((...((((((((...))))))))....))...)))....)))-->>>->>>>>>>-->>>>>>	-26.4	-28.3871	34.4086	-1	-1	0.009901
Bju-N53	gi|339953464|gb|AENI01005123.1|_Brassica_rapa_Chr6_427	UGGAACGACGAAGAAGCUGUGC	AGGAUGUUGACUGGAACGACGAAGAAGCUGUGCUAUUCCCAAACUGGGAAACAAGAAUCACCUGAUUUGAAAGUGGGAUAACUUCUUCUUGCCAACUCCU	9730	9751	- [Negative strand]	42	22	100	9662	9761	((((.((....<<<--<<<-<<<<<<<-<<<-<(((((((.....)))).....(((((....)))))....)))).))).)))))))))))))))))))	-27.5	-27.5	44	-1	-1	0.029703
Bju-N55	gi|339956140|gb|AENI01002447.1|_Brassica_rapa_Chr3_338	ACAGCGGACUGAAACACCGGCU	GGUCUUCGGCCGGCGUUACAGGUCCGUGAUGAUGCUAGUCCUGUAUACUGUUUUGUGAAGCCUAAGAGCAGGGGCGGUCCUGGGCACAGCGGACUGAAACACCGGCUUAGGGCC	116376	116397	+ [Positive strand]	58	22	114	116290	116403	((((((.((((((.(((...(((((((..((...((((..((((...(((((((..........)))))))..))))..)))).)>-->>>>>>>-->>>->>>>>>.))))))	-53.1	-46.5789	58.7719	-1	-1	0.009901
Bju-N56	gi|339950906|gb|AENI01007681.1|_Brassica_rapa_Chr9_451	AGGUUCGGAGCGGUUUGAAGCA	CAAAUCUCCUAAAACCGUUAUAAACCGCAACCGCCCGCAACCACAAACGCCAGCUGGAGCCAGCUUUUGAAUUAUGAGGUUCGGAGCGGUUUGAAGCAGUUUAGAGCGAUUUG	2127	2148	- [Negative strand]	56	22	113	2111	2223	((((((.((((((...(((.((((((((..(((.((.((....((((....(((((....))))))))).....))->>-->>>->>>>>>>>->>>-.))))).).))))))	-35	-30.9735	48.6726	-1	-1	0.009901
Bju-N57	gi|339958422|gb|AENI01000165.1|_Brassica_rapa_Chr1_165	GAAAGACGGCUGCUUCCUGACA	GAAAGACGGCUGCUUCCUGACACUACGUACUAGGCUAUCUGCCUUUGUAUUUUGCAUUCUUUGCACAUGGACAAUCUCUGAUCGGGAAAAACUCUCUUUC	893	914	+ [Positive strand]	50	22	100	892	991	<<<<<<-<<-<--<<<<<<<<<....((((.((((.....))))..))))..((((.....)))).............)).)))))))..))).))))))	-25.7	-25.7	44	-1	-1	0.019802
Bju-N63	gi|339956222|gb|AENI01002365.1|_Brassica_rapa_Chr3_256	ACCGACCGUCGGAUGGGAUGGG	UAACGGACCGACCGUCGGAUGGGAUGGGGCCCACAUACCGAAAAAGCGAGUGUGGGUGGCCCAUUAUCCAUGGGCGGUGGGGCGUUA	10204	10225	- [Negative strand]	45	22	87	10144	10230	(((((.-<<-<<<<<<-<-<<<<<<<<<((((((((..((......)).))))))))..))))))..)))).)))))).)).)))))	-42.4	-48.7356	60.9195	-1	-1	0.009901
Bju-N64	gi|339949285|gb|AENI01009302.1|_Brassica_rapa_Chr10_572	UGUCCGUAAAGAUGUCGAGCG	ACUCCAAAGGCAUCCUUAUUUGCUACGGUACAAGAAUCUGUCCGUAAAGAUGUCGAGCGUGCUUUUGGAGU	60146	60166	+ [Positive strand]	30	21	71	60107	60177	(((((((((((((.(((((((..(((((.(((......>>>>>>>>->>>>--->>>->))))))))))))	-29.2	-41.1268	45.0704	-1	-1	0.009901
Bju-N64	gi|339952048|gb|AENI01006539.1|_Brassica_rapa_Chr8_108	UGUCCGUAAAGAUGUCGAGCG	ACUCCAAAGGCAUCCUUAUUUGCUACGGUACAAGAAUCUGUCCGUAAAGAUGUCGAGCGUGCUUUUGGAGU	21020	21040	+ [Positive strand]	30	21	71	20981	21051	(((((((((((((.(((((((..(((((.(((......>>>>>>>>->>>>--->>>->))))))))))))	-29.2	-41.1268	45.0704	-1	-1	0.009901
Bju-N64	gi|339952048|gb|AENI01006539.1|_Brassica_rapa_Chr8_108	UGUCCGUAAAGAUGUCGAGCG	ACUCCAAAGGCAUCCUUAUUUGCUACGGUACAAGAAUCUGUCCGUAAAGAUGUCGAGCGUGCUUUUGGAGU	27966	27986	+ [Positive strand]	30	21	71	27927	27997	(((((((((((((.(((((((..(((((.(((......>>>>>>>>->>>>--->>>->))))))))))))	-29.2	-41.1268	45.0704	-1	-1	0.009901
Bju-N70	gi|339950035|gb|AENI01008552.1|_Brassica_rapa_Chr9_1322	CUUGUCGGAGUUUAUGAUCUC	GUCGGAGUUUAUGAUCUCUGCUUGAAAACGUGUGGCAAGAUCGACGGAAAGUCGUGACUUGCCUGUUCCGGUAGCGCCCAUGAUGACCACGAC	19691	19711	+ [Positive strand]	106	21	93	19693	19785	<<<<--<<<<<<<--<-<((((.(((.......((((((..((((.....))))...))))))..))).))))).)..))))..)))..))))	-30.5	-32.7957	52.6882	-1	-1	0.039604
Bju-N75	gi|339922603|gb|AENI01035984.1|_Brassica_rapa_Scaffold012599_1	GGUGCAACACUGUAGCAGACGG	UUUUCCUUUUUGCUACAGUGACACACCAUAUUUGGUGCAACACUGUAGCAGACGGCAAAA	136	157	- [Negative strand]	31	22	60	130	189	((((.((.((((((((((((...(((((....)>>>>--->>>>>>>>>>>>->>.))))	-26.3	-43.8333	41.6667	-1	-1	0.009901
Bju-N75	gi|339952257|gb|AENI01006330.1|_Brassica_rapa_Chr7_643	GGUGCAACACUGUAGCAGACGG	UUUUCCUUUUUGCUACAGUGACACACCAUAUUUGGUGCAACACUGUAGCAGACGGCAAAA	72971	72992	- [Negative strand]	31	22	60	72965	73024	((((.((.((((((((((((...(((((....)>>>>--->>>>>>>>>>>>->>.))))	-26.3	-43.8333	41.6667	-1	-1	0.009901
Bju-N75	gi|339953905|gb|AENI01004682.1|_Brassica_rapa_Chr5_957	GGUGCAACACUGUAGCAGACGG	UUUUCCUUUUUGCUACAGUGACACACCAUAUUUGGUGCAACACUGUAGCAGACGGCAAAA	44520	44541	- [Negative strand]	31	22	60	44514	44573	((((.((.((((((((((((...(((((....)>>>>--->>>>>>>>>>>>->>.))))	-26.3	-43.8333	41.6667	-1	-1	0.009901
Bju-N75	gi|339955183|gb|AENI01003404.1|_Brassica_rapa_Chr4_373	GGUGCAACACUGUAGCAGACGG	UUUUCCUUUUUGCUACAGUGACACACCAUAUUUGGUGCAACACUGUAGCAGACGGCAAAA	6896	6917	- [Negative strand]	31	22	60	6890	6949	((((.((.((((((((((((...(((((....)>>>>--->>>>>>>>>>>>->>.))))	-26.3	-43.8333	41.6667	-1	-1	0.009901
Bju-N77	gi|339953089|gb|AENI01005498.1|_Brassica_rapa_Chr6_802	CCUGCGGAAGGAUCAUUGUCGU	GGAAGGAGAAGUCGUAACAAGGUUUCCGUAGGUGAACCUGCGGAAGGAUCAUUGUCGUGACCCUGACC	2342	2363	- [Negative strand]	22	22	68	2331	2398	((.(((....((((..((((((((((((((((....>>>>>>>>-->>>>->>>>-->))))))..))	-26.8	-39.4118	52.9412	-1	-1	0.009901
Bju-N80	gi|339954682|gb|AENI01003905.1|_Brassica_rapa_Chr5_180	UUGUGAUCCGAGUGGAGACAA	GUCACACAUCGGAUAAAACAAGCUUUUACAUCAUGUAUAUAUAAGUUUAGUUCACAAGUUAUGGUUGUCGAGCUUAGUAACGCAAGCUUGUGAUCCGAGUGGAGAC	29095	29115	+ [Positive strand]	30	21	106	29007	29112	(((.(((.((((((...((((((((.(((.....))).......(((.(((((((((.......)))).)))))....)))..))))>>>>->>>>>>>>>-->>>	-32.1	-30.283	38.6792	-1	-1	0.009901
Bju-N81	gi|339952335|gb|AENI01006252.1|_Brassica_rapa_Chr7_565	AUGGACAACUAUGGGAAGCAGA	CGCUCUCUAUCUAUAACCAUUUUGUCCAUAAAGUUAUGGACAACUAUGGGAAGCAGAUGUACGAGUG	30168	30189	+ [Positive strand]	26	22	67	30132	30198	(((((..(((((.(..((((.(((((((((....)>>>>>>>>-->>>>-->-->>>))...)))))	-23.6	-35.2239	40.2985	-1	-1	0.009901
Bju-N83	gi|339951101|gb|AENI01007486.1|_Brassica_rapa_Chr9_256	GGUUGAGCGGUGCGGGACAAGC	ACUGCUUCUUCAAACUUCUUGGCUCCGAAUGGUGACUACGGGUUGAGCGGUGCGGGACAAGCGGU	6507	6528	+ [Positive strand]	30	22	65	6466	6530	(((((((.(((..(((.((..((.(((...(....)..))>>>-->>->>>--->>>->>>>)))	-23	-35.3846	55.3846	-1	-1	0.049505
Bju-N86	gi|339953959|gb|AENI01004628.1|_Brassica_rapa_Chr5_903	GCAGGGGCGGACGCAAGACAA	GGUUUUAAGCAGGGGCGGACGCAAGACAACGGGUACGGGGGCACGUGCCCCCAACUGUUUUGAAAUUCUCUUUGCUAAAUACU	11504	11524	- [Negative strand]	18	21	83	11449	11531	(((.((.(<<<<<<<-<<<--<<<<<<<-...((..((((((....)))))).)))))))))...))))))))))).)).)))	-30.1	-36.2651	51.8072	-1	-1	0.049505
Bju-N87	gi|339949618|gb|AENI01008969.1|_Brassica_rapa_Chr10_239	UUGUGCAAGACUAAGAAGCAA	GAGGACUUACAUGGCCUCAGUUCACCUCCUGUGUUGUGCAAGACUAAGAAGCAAAGCAUGUUUGUGUAUAUCAUUUGUAAUAUAAGACAUGCUUUUCUUCUUCUUCUUGCACAACCUGAGGUAGUAACUGGGGCUAUCAAGUCUUC	17862	17882	+ [Positive strand]	29	21	146	17828	17973	((((((((..((((((((((((((((((..(.(<<<<<<<<<<--<<<<<<-<<(((((((((...((((.....)))).....))))))))))).))))))..)))))))))))).))))).).)))))))))))).))))))))	-74.8	-51.2329	41.0959	-1	-1	0.009901
Bju-N90	gi|339951035|gb|AENI01007552.1|_Brassica_rapa_Chr9_322	CGCACGGUUGUCUGACAGGC	GGAGUCUCAGUGCUGUAGAGGAUCGCUAUCUGGUUAGGUCUUGACCUCUCCAGAGUGGUCGCACGGUUGUCUGACAGGCUUUCC	6456	6475	+ [Positive strand]	33	20	84	6396	6479	((((((((((.(((((.(..((((((..(((((..((((....))))..))))))))))>->>>>>>--->>>>-->>>..)))	-32.7	-38.9286	54.7619	-1	-1	0.029703
Bju-N92	gi|339945341|gb|AENI01013246.1|_Brassica_rapa_Scaffold000361_1	AGAGGUACGUAGGCAGCUCGU	CUUCAUCCUUGAAAGAGGUACGUAGGCAGCUCGUCAAAAGACGAGUUCAACUAUCCCCCUCUCUAAAAAAGGGAGGAG	11772	11792	+ [Positive strand]	25	21	78	11758	11835	((((..((((.(.<<<<<---<<<<--<<<<<<<(....))))))))...))))...))))).)....))))..))))	-28.1	-36.0256	47.4359	-1	-1	0.009901
Bju-N93	gi|339934564|gb|AENI01024023.1|_Brassica_rapa_Scaffold007754_1	AGGGCGUAGACGCGUAGUACA	GUACUCCGUGCUAAAGCCUUGCCAAAUCCUAAAAGGAAAAUUAACCAUUACAGGGCGUAGACGCGUAGUAC	214	234	- [Negative strand]	31	21	71	214	284	(((((.(((((((..((((((.....(((.....))).............)>>>>>->>>->>>>->>>>>	-19.97	-28.1268	45.0704	-1	-1	0.019802
Bju-N98	gi|339952071|gb|AENI01006516.1|_Brassica_rapa_Chr8_85	GCGGUUGGUAACGGUUGACAG	GCGGUUGGUAACGGUUGACAGCGUUUUGAAACAAUUAUACAAAUCGCUACAAAUCGAUCCAAACUGC	8629	8649	- [Negative strand]	22	21	67	8582	8648	<<<<<<<<---<<<<<---<<((.((((...........)))).))))...)))))..)).))))))	-19.2	-28.6567	41.791	-1	-1	0.019802
Precursors in other Brassica species
Bju-N100	gi|189123700|gb|FG577757.1|FG577757 BN24DYSC_UP_083_E08_8FEB2008_056 BN24DYSC Brassica naps cDNA 5'	UCGCCUGGUGCAGGUCGGGAA	UCACCGUCUUGCUCGGAUUCGCCUGGUGCAGGUCGGGAACCAAUUGUCUGACACAUCCACGAAGUUUUACUUGCUGGUUUGUGAGCAGGGAUUGGAUCCCGCCUUGCAUCAAAUGAAUCGGAGUCCUGAUGGUGA	30	50	+ [Positive strand]	26	21	135	11	145	((((((((..((((.(((<<<--<<<<<<<<<-<<<<<-((((((.((((.((((.(((..(((.....)))..)))..))))..)))))))))).))))).)))))))))..)))))).))))...))))))))	-68	-50.3704	51.8519	-1	-1	0.009901
Bju-N100	gi|189124900|gb|FG577839.1|FG577839 BN24DYSC_UP_085_A02_8FEB2008_016 BN24DYSC Brassica naps cDNA 5'	UCGCCUGGUGCAGGUCGGGAA	UCACCGUCUUGCUCGGAUUCGCCUGGUGCAGGUCGGGAACCAAUUGUCUGACACAUCCACGAAGUUUUACUUGCUGGUUUGUGAGCAGGGAUUGGAUCCCGCCUUGCAUCAAAUGAAUCGGAGUCCUGAUGGUGA	30	50	+ [Positive strand]	26	21	135	11	145	((((((((..((((.(((<<<--<<<<<<<<<-<<<<<-((((((.((((.((((.(((..(((.....)))..)))..))))..)))))))))).))))).)))))))))..)))))).))))...))))))))	-68	-50.3704	51.8519	-1	-1	0.009901
Bju-N101	gi|23677241|gb|BZ064990.1|BZ064990 lla95f01.g1 B.oleracea002 Brassica oleracea genomic	GAAGUGUUCUGAUCGCGGCGA	GGUGAAGUGUUCUGAUCGCGGCGACGUGGGUGGUUCUCCGUCUGCUACGUUGCGAGAAGUCCACUAUACC	133	153	+ [Positive strand]	19	21	70	129	198	(((<-<<<<--<<--<<<<<<<<-.(..(..((....))..)..)..))))))))..))..)))).))))	-32.5	-46.4286	57.1429	-1	-1	0.009901
Bju-N103	gi|18843662|gb|BH738267.1|BH738267 BOMBQ53TR BO_2_3_KB Brassica oleracea genomic clone BOMBQ53	GCGGUUGAUAGCGGUUGACAG	GACUGGUUUCUCCGCUACCACCCGCAAACGCAGUUUUUGCGGUUGAUAGCGGUUGACAGCGUU	40	60	- [Negative strand]	13	21	63	35	97	(((..(((...((((((.((.(((((((.......)))>>>>->>->>>>>>-->>>--.)))	-23.5	-37.3016	53.9683	-1	-1	0.019802
Bju-N104	gi|23634259|gb|BZ042676.1|BZ042676 ljr37h04.b1 B.oleracea002 Brassica oleracea genomic	AGGGGUGGACACGGAUCGAA	CCGUAUAUAGGGGUGGACACGGAUCGAAUAUCCAAGUAUUUGGAGGUAUUCGUGUUGAUUUGAUACGUAGCCACCCGGAUAUUCGG	463	482	- [Negative strand]	16	20	86	404	489	(((.((((--<<<<<<--<<<-<<<<<<(.(((((....))))).............))))))).)))..))))))..)))).)))	-30.44	-35.3953	46.5116	-1	-1	0.009901
Bju-N108	gi|18738492|gb|BH672434.1|BH672434 BOMDO22TR BO_2_3_KB Brassica oleracea genomic clone BOMDO22	AUGGAGUUGGGUUGGAGCAU	UGCUCCAACCCUACUCCAUUUCCCACUCCAUUAUGAAGUGAUGAACAAACAAAAAAUAAACUACUCCAUUUAUGGAGUAAAUUUCAUUAUGGAGUGAGAUAUGGAGUUGGGUUGGAGCAU	265	284	- [Negative strand]	13	20	119	265	383	(((((((((((.(((((((.((.((((((((.(((((((..((......))..........(((((((....))))))).))))))).)))))))).)).>>>>>>>->>>>>>>>>>>	-61.9	-52.0168	37.8151	-1	-1	0.009901
Bju-N108	gi|224846339|gb|FI689980.1|FI689980 BOT01-6O24TF BOT01 Brassica oleracea genomic clone BOT01-6O24	AUGGAGUUGGGUUGGAGCAU	UGUUCCAACCCUACUUCAUUUCCCACUUCAUUAUGAAGUGAUGAACAAACAAAAAAUAAACUACUCCAUUUAUGGAGUAAAUUUCAUUAUGGAGUGAGAUAUGGAGUUGGGUUGGAGCAU	125	144	- [Negative strand]	13	20	119	125	243	(((((((((((.(((((((.((.((((((((.(((((((..((......))..........(((((((....))))))).))))))).)))))))).)).>>>>>>>->>>>>>>>>>>	-53.7	-45.126	35.2941	-1	-1	0.009901
Bju-N108	gi|23528806|gb|BH990555.1|BH990555 oef82d03.g1 B.oleracea002 Brassica oleracea genomic	AUGGAGUUGGGUUGGAGCAU	AAGUUGCUCCAAAUCUGCUACAUUUCUCAUUCCAUAAUGGAGUGAUGAACAACAUUUAUGGAGUAAAUUUCAUUAUAAAGUGAGAUAUGGAGUUGGGUUGGAGCAUUUCUU	207	226	- [Negative strand]	13	20	111	201	311	(((.((((((((..(.(((.(((.(((((((..((((((((((.....((..((....))..))..))))))))))..))))))).>>>->>>->-->>>>>>>>-..)))	-36.3	-32.7027	34.2342	-1	-1	0.009901
Bju-N108	gi|23599422|gb|BZ030020.1|BZ030020 oeg01h04.g1 B.oleracea002 Brassica oleracea genomic	AUGGAGUUGGGUUGGAGCAU	GCUCCAACUCUGCUUCAUUUCCCGCUCCAUUAUGAAGUGAUGAACAAACAAAAAAUAAACUACUCCAUUUAUGGAGUAAAUUUCAUUAUGGAGUGAGAUAUGGAGUUGGGUUGGAGCAU	608	627	+ [Positive strand]	13	20	117	508	624	((((((((((.(((((((.((.((((((((.(((((((..((......))..........(((((((....))))))).))))))).)))))))).)).>>>>>>>->>>>>>>>>>	-54.2	-46.3248	38.4615	-1	-1	0.009901
Bju-N108	gi|23703178|gb|BZ078958.1|BZ078958 lki12h08.g1 B.oleracea002 Brassica oleracea genomic	AUGGAGUUGGGUUGGAGCAU	GCUCCAAUCCUACUCUAUUUCUCACUCUAUAAUGGAGUGAUGAACAAACAAAAAAUAGAUUACUCCAUUUAUGGAGUAAACUCCAUUAUGAAAUGAGAUAUGGAGUUGGGUUGGAGCAU	201	220	+ [Positive strand]	13	20	117	101	217	((((((((((.(((((((.(((((.(.(((((((((((..((......)).........((((((((....))))))))))))))))))).).))))).>>>>>>>->>>>>>>>>>	-54.6	-46.6667	35.8974	-1	-1	0.009901
Bju-N110	gi|23644091|gb|BZ047520.1|BZ047520 lki21f07.b1 B.oleracea002 Brassica oleracea genomic	UUAUUUGAUAUUUGGCAAUAG	UUAUUUGAUAUUUGGCAAUAGUGACAUAAGAAAAUUUGUGUGUUAAUAUCGUCAUUGUCAAAUAUCAAAUAA	491	511	+ [Positive strand]	14	21	72	490	561	<<<<<<<<<<<<<<<<<<<--(((((((((....))))))........)))..)))))))))))))))))))	-23.2	-32.2222	23.6111	-1	-1	0.009901
Bju-N110	gi|27045435|gb|BZ516165.1|BZ516165 BOMRB90TF BO_2_3_KB Brassica oleracea genomic clone BOMRB90	UUAUUUGAUAUUUGGCAAUAG	UUAAAUUAUUUGAUAUUUGGCAAUAGUGAUAUAAAAAAUUGUGUGUUUAUAUCGUCAUUGUCAAAUAUCAAAUAAUUUAA	119	139	- [Negative strand]	14	21	80	64	143	(((((<<<<<<<<<<<<<<<<<<<--(((((((((..........)))))))))..))))))))))))))))))))))))	-33.7	-42.125	18.75	-1	-1	0.009901
Bju-N110	gi|73687197|gb|DU110827.1|DU110827 JBnY024N05R Brassica naps BAC library JBnY Brassica naps genomic clone JBnY024N05	UUAUUUGAUAUUUGGCAAUAG	UUAAAUUAUUUGAUAUUUGGCAAUAGUGAUAUAAAAAAUUGUGUGUUUAUAUCGUCAUUGUCAAAUAUCAAAUAAUUUAA	447	467	+ [Positive strand]	14	21	80	441	520	(((((<<<<<<<<<<<<<<<<<<<--(((((((((..........)))))))))..))))))))))))))))))))))))	-33.7	-42.125	18.75	-1	-1	0.009901
Bju-N111	gi|206720524|gb|CU943237.1|CU943237 CU943237 Brassica naps BAC library (JBnB) Brassica naps genomic clone JBnB015G01	ACGCGGACGCCUAGGCGGAUUU	UAUCAGUGUUCUAAAAUACGGCCUAGGCGCCCGCCUAGGCGGCGUUUAUGCGCUAUACGGUAGACAACCAUAUUGUUUUUAUGUUAUACAAUGUUUUAAACGGAUUUACAUAAUUCGGGGGAAUAAUAGCGUUUAGGCGGAAAUUAUGCGGUUUACGCGGACGCCUAGGCGGAUUUUAAGCAUUAAUA	358	379	+ [Positive strand]	25	22	188	203	390	(((.((((((.((((((.(.(((((((((.((((.(((((.((((...(((.(((.(((.((.....((.((((((...........)))))).......((((((.....)))))).))......)).))).))))))......)))).))))>->>>>->>>>>>>>>->>>>>)))))))).)))	-65.5	-34.8404	42.0213	-1	-1	0.009901
Bju-N118	gi|207014033|gb|CU951599.1|CU951599 CU951599 Brassica naps BAC library (JBnB) Brassica naps genomic clone JBnB032N07	AUGGACCGAGCGACGUGAGGCA	AGGUUCGGUCAGUGUAUGGACCGAGCGACGUGAGGCAUCGACCGCGGCCUAGUCGGCCGGGAUCGGGUCUUACAUGGUCCUUGGACUCAGCACGCUAGCCCUUCCU	176	197	- [Negative strand]	24	22	106	106	211	(((...((..(((((-<<<-<<<<<-<<<<<<<<<<-((((((.(((((.....))))))).)))))))))))...)))))))).).))..)))))..))...)))	-48.4	-45.6604	62.2642	-1	-1	0.009901
Bju-N118	gi|33789604|gb|CC951641.1|CC951641 BOICJ07TR BO_1.4_1.6_KB_nc Brassica oleracea genomic clone BOICJ07	AUGGACCGAGCGACGUGAGGCA	GGUCAGGGUAUGGACCGAGCGACGUGAGGCAUCGACCGCGGCCUAGUAGGCCGGGAUCGGGUCUUACAGGUGUCCUGCCUGGGGUC	67	88	- [Negative strand]	24	22	86	11	96	(..(.((((<-<<<<---<<---<<<<<<<-((((((.(((((.....))))))).)))))))))))..)))))))))))..)..)	-39.4	-45.814	66.2791	-1	-1	0.049505
Bju-N119	gi|206714211|gb|CU939062.1|CU939062 CU939062 Brassica naps BAC library (JBnB) Brassica naps genomic clone JBnB075F01	AAGUGUUCGGAUCGUGGCGAC	GGUGAAGUGUUCGGAUCGUGGCGACGUGGGUGGUUUUCCAUCUGCGACGUCGCGAGAAGUCCACUAAACC	10	30	+ [Positive strand]	16	21	70	5	74	(((.-<<<<--<---<<<<<<<<-<(..(((((....)))))..)).))))))))...)..))))..)))	-35.7	-51	57.1429	-1	-1	0.009901
Bju-N120	gi|33812215|gb|CC963137.1|CC963137 BOIFY57TF BO_1.4_1.6_KB_nc Brassica oleracea genomic clone BOIFY57	CGGGGCUAGUUGAUUCGGCU	UCGGGGCUAGUUGAUUCGGCUGGUGAGUUGUAACACACUCCUUAGCGGAUUUCGACUUCCAUGA	401	420	- [Negative strand]	12	20	64	357	420	(<<-<<--<<<<<<-<<-<<<((.((((.(.....))))).))))).))..)))))).)).)))	-21.1	-32.9688	50	-1	-1	0.019802
Bju-N123	gi|224887232|gb|FI729632.1|FI729632 BOT01-63H15TR BOT01 Brassica oleracea genomic clone BOT01-63H15	GCAAGUGGAGCGGUCGAACA	UUAUUUUUGAAAUGUGGUUAUACUACAUGCAGGCCGUCUAAUAGCAUGAGCAAGUGGAGCGGUCGAACAUGACCUAAAUUUAAAAGUAA	617	636	- [Negative strand]	11	20	89	596	684	(((((((((((....(((.......((((..(((((((((...((....>>--->>>>->>>>>--->>)))))....)))))))))))	-23.21	-26.0786	37.0787	-1	-1	0.029703
Bju-N125	gi|23552676|gb|BZ004418.1|BZ004418 oed91b12.g1 B.oleracea002 Brassica oleracea genomic	UUUGCCUCUAUAAAUAGAGGAA	GGAAUGCUAUAUUUGCCUCUAUAAAUAGAGGAAUGCUAUGUUUCCUCUAUAUUUAAGGGAAAAAAUAGNAUUCCUCUAUUUAUAGAGGUAAAUAUAGCAUUUC	577	598	+ [Positive strand]	13	22	103	565	667	(((((((((((<<<<<<<<<<<<<<<<<<<<<<(.((((.(((((..((....))..)))))..)))).))))))))))))))))))))))))))))))))))	-59.9	-58.1553	29.1262	-1	-1	0.009901
Bju-N125	gi|23686187|gb|BZ069888.1|BZ069888 lkh46h05.b1 B.oleracea002 Brassica oleracea genomic	UUUGCCUCUAUAAAUAGAGGAA	UUUUUGCUCCAAUGUGUUUCUCUAUAAUAGAAAAAUACUAUAUUUGCCUCUAUAAAUAGAGGAAUGCUAUUUUUUCGUCUAUAUUUUUAAAAAAAUAGUAUUCAUCUAUUUGUAAAGACAAAUAUAACAUUUUUCUAUUAUAUAGAAUGACAUUAGAGCAAAAA	591	612	+ [Positive strand]	13	22	164	548	711	(((((((((.(((((..((((.((((((((((((((..((((<<<<-<<-<<<<<<<<<<-<<<(((((((((((..............)))))))))))))).)))))))))).)).))))))))..)))))))))))))).))))..))))).)))))))))	-63.94	-38.9878	21.9512	-1	-1	0.009901
Bju-N125	gi|26680881|gb|BZ432788.1|BZ432788 BONRU27TF BO_1.6_2_KB_tot Brassica oleracea genomic clone BONRU27	UUUGCCUCUAUAAAUAGAGGAA	UGAAUGCUAUAUUUGCCUCUAUAAAUAGAGGAAUGAUUUUUUUCCCCUAAAUAUAGAGAAAAAAUAGCAUUCUUCUAUUUAUAGAGGCAAAUAUAGCAUUCA	348	369	- [Negative strand]	13	22	102	278	379	(((((((((((<<<<<<<<<<<<<<<<<<<<<<((..(((((((..(((....))).)))))))...)))))))))))))))))))))))))))))))))))	-59.4	-58.2353	27.451	-1	-1	0.009901
Bju-N125	gi|73682177|gb|DU108069.1|DU108069 JBnY036J13F Brassica naps BAC library JBnY Brassica naps genomic clone JBnY036J13	UUUGCCUCUAUAAAUAGAGGAA	UUUUGCUCCAAUGUGUUCCUCUAUAAUAGAAGAAUGCUAUAUUUGCCUCUAUAAAUAGAGGAAUGAUAUUUUUUCCCCUAAAUAUAGAGAAAAAACAGCAUUCCUCUAUUUAUAGAGGUAAAUAUAACAUUCCUUUAAAUAGAGGAACACAUUGGAGCAAAA	112	133	- [Negative strand]	13	22	162	12	173	((((((((((((((((((((((((..((((.(((((.((((<<<<<<<<<<<<<<<<<<<<<<((...(((((((..(((....))).)))))))...)))))))))))))))))))))))))))).))))).)))).))))))))))))))))))))))))	-93.5	-57.7161	29.6296	-1	-1	0.009901
Bju-N129	gi|23552388|gb|BZ004130.1|BZ004130 oeg89c07.g1 B.oleracea002 Brassica oleracea genomic	AACAGUCUACCGUCGCGACACA	GUGCGUUGACAAAUAGACUGUAUCGUAAGUCUACACGGAGGCGUAGACAUACAAAACAGUCUACCGUCGCGACACA	287	308	- [Negative strand]	17	22	75	287	361	((((((.(((...((((((((...(((.((((((.(....).)))))).)))..->>>>>>>>-->>>>>>->>>	-28.7	-38.2667	48	-1	-1	0.009901
Bju-N129	gi|23644621|gb|BZ047784.1|BZ047784 lki78c02.b1 B.oleracea002 Brassica oleracea genomic	AACAGUCUACCGUCGCGACACA	GUGCGUUGACAAAUAGACUGUAUCGUAAGUCUACACGGAGGCGUAGACAUACAAAACAGUCUACCGUCGCGACACA	137	158	+ [Positive strand]	17	22	75	82	156	((((((.(((...((((((((...(((.((((((.(....).)))))).)))..->>>>>>>>-->>>>>>->>>	-28.7	-38.2667	48	-1	-1	0.009901
Bju-N131	gi|18791687|gb|BH707074.1|BH707074 BOMBE09TF BO_2_3_KB Brassica oleracea genomic clone BOMBE09	ACCGAUCGUUGGAACGGGAUGG	ACCGAUCGUUGGAACGGGAUGGGGCCCACGGGCCGAGAGAGCGGGCGUGGGUGGUCCAUUAGUCGUGGGCGGUCGG	326	347	+ [Positive strand]	11	22	75	326	400	<<<<<<<<<---<<<<<<<<<(((((((.(.(((......))).)))))))..))))))..)))).)))))))))	-36.9	-49.2	70.6667	-1	-1	0.009901
Bju-N131	gi|224884259|gb|FI725468.1|FI725468 BOT01-81D17TF BOT01 Brassica oleracea genomic clone BOT01-81D17	ACCGAUCGUUGGAACGGGAUGG	UAACGGACCGAUCGUUGGAACGGGAUGGGGCCCACGGGCCGAGAGAGCGGACAUGGGUGGCCCAUUAGCCGUAGGCGGUCGGGGCGUUA	724	745	- [Negative strand]	11	22	89	662	750	(((((.-<<<<<<<<<---<<<<<<<<<((((((.(..(((......))).).)))))..))))))..)))).)))))))))..)))))	-44.3	-49.7753	66.2921	-1	-1	0.009901
Bju-N131	gi|224890809|gb|FI732682.1|FI732682 BOT01-71H8TR BOT01 Brassica oleracea genomic clone BOT01-71H8	ACCGAUCGUUGGAACGGGAUGG	ACGGACCGAUCGUUGGAACGGGAUGGACCCACGGGCCGAGAGAGCGGACGUGGAUGAUCUAUUAGCUGUGGACGGUCGGGGCGU	232	253	+ [Positive strand]	11	22	84	227	310	(((.-<<<<<<<<<---<<<<<<<<<(.(((((..(((......))).)))))....))))))..)))).)))))))))..)))	-36.4	-43.3333	63.0952	-1	-1	0.009901
Bju-N131	gi|224899559|gb|FI739972.1|FI739972 BOT01-89I23TF BOT01 Brassica oleracea genomic clone BOT01-89I23	ACCGAUCGUUGGAACGGGAUGG	ACGGACCGAUCGUUGGAACGGGAUGGACCCACGGGCCGAGAGAGCGGACGUGGAUGAUCUAUUAGCUGUGGACGGUCGGGGCGU	311	332	+ [Positive strand]	11	22	84	306	389	(((.-<<<<<<<<<---<<<<<<<<<(.(((((..(((......))).)))))....))))))..)))).)))))))))..)))	-36.4	-43.3333	63.0952	-1	-1	0.009901
Bju-N131	gi|224906749|gb|FI749476.1|FI749476 BOT01-111G17TR BOT01 Brassica oleracea genomic clone BOT01-111G17	ACCGAUCGUUGGAACGGGAUGG	UAACGGACCGAUCGUUGGAACGGGAUGGGGCCCACGGGCCGAGAGAGCGGACAUGGGUGGCCCAUUAGCCGUAGGCGGUCGGGGCGUUA	647	668	- [Negative strand]	11	22	89	585	673	(((((.-<<<<<<<<<---<<<<<<<<<((((((.(..(((......))).).)))))..))))))..)))).)))))))))..)))))	-44.3	-49.7753	66.2921	-1	-1	0.019802
Bju-N131	gi|23604224|gb|BZ030877.1|BZ030877 oeh41b08.g1 B.oleracea002 Brassica oleracea genomic	ACCGAUCGUUGGAACGGGAUGG	UAACGGACCGAUCGUUGGAACGGGAUGGGGCCCACGGGCCGAGAGAGCGGACAUGGGUGGCCCAUUAGCCGUAGGCGGUCGGGGCGUUA	286	307	- [Negative strand]	11	22	89	224	312	(((((.-<<<<<<<<<---<<<<<<<<<((((((.(..(((......))).).)))))..))))))..)))).)))))))))..)))))	-44.3	-49.7753	66.2921	-1	-1	0.009901
Bju-N132	gi|23656344|gb|BZ053633.1|BZ053633 jnq98a10.g1 B.oleracea001 Brassica oleracea genomic	AGUUUGUGGAUGCGGACGGUU	GGGGGUGUGAUCGUGUAUUUAGGGCCUCACCGGUUCGAACGGAGCGGAGUGGUUGCGGUUGCGGUUGCGAGAGUUUGUGGAUGCGGACGGUUGCGGUUUC	644	664	+ [Positive strand]	15	21	100	572	671	(..(.((..((((((((((((.(..(((.(((.(((....))).))).((..((((....))))..))..)>>-->->>>>>>>-->>>>>-.)).)..)	-35.7	-35.7	60	-1	-1	0.039604
Bju-N133	gi|23578876|gb|BZ019143.1|BZ019143 oeh05h02.b1 B.oleracea002 Brassica oleracea genomic	AUGGUGACACGUGGCUACAA	CUCAUGGUGACACGUGGCUACAAAAAAAUGUUGUAAUGUUUCUCAAUUAAUAUAUAAGGGACUGUAGUGGUGUCAAAAUGAG	518	537	- [Negative strand]	8	20	82	458	539	(((<<--<<<<<<---<<<<<<-.....(.(((((.((((........))))))))).)...)))))).))))))..)))))	-21.6	-26.3415	35.3659	-1	-1	0.009901
Bju-N134	gi|73678337|gb|DU104229.1|DU104229 JBnY023M01R Brassica naps BAC library JBnY Brassica naps genomic clone JBnY023M01	GAAGCGAUUUGUAGCGGUUUG	GCGGUUUGAAGCGAUUUGUAGCGGUUUGUAUGAUUGUUUCGAAACGCUGCAACCGUUACUAACCGC	717	737	- [Negative strand]	18	21	66	678	743	((((((.<-<<<<--<<<<<<<<-<<<<...........)))).)))))))).)))).).))))))	-24.3	-36.8182	46.9697	-1	-1	0.009901
Bju-N135	gi|122040715|gb|EH429580.1|EH429580 OL919F Brassica oleracea var. alboglabra leaf cDNA library Brassica oleracea var. alboglabra cDNA clone OL919	AACAGCGGAUUGAGCGGUGCA	AUGUUAACAGCGGAUUGAGCGGUGCAGGACAAGCGGAUUGGAUACUGCGGUACGGUUUAGCUGCGGUUUAUAU	155	175	- [Negative strand]	19	21	73	107	179	((((.<<<-<<<<-<<<<<<-<<<<-......((((........)))).)))).)))))))))).))).))))	-21.9	-30	49.3151	-1	-1	0.029703
Bju-N41	gi|18740247|gb|BH673180.1|BH673180 BOMFB08TF BO_2_3_KB Brassica oleracea genomic clone BOMFB08	GCGGUUGGUAGCGGUUGACAGC	GACUGGGUUUCCCGCUGUAACCACAAAUGUAGCUUUUGCGGUUGGUAGCGGUUGACAGCGGUU	796	817	+ [Positive strand]	260	22	63	758	820	(((((.(((..(((((((((((.((((.......)))>->>>>->>>>>>>-->>>-->))))	-23.2	-36.8254	52.381	-1	-1	0.039604
Bju-N41	gi|18778957|gb|BH701354.1|BH701354 BOHVD11TR BO_2_3_KB Brassica oleracea genomic clone BOHVD11	GCGGUUGGUAGCGGUUGACAGC	GCGGUUGGUAGCGGUUGACAGCGUUUCGAAACAAUCAUACACACCGUUACAAAUCGCUACAAACCGC	39	60	+ [Positive strand]	260	22	67	38	104	<<<<<<-<<<<<<<<<---<<<(.....................))))...))))))))).))))))	-23.2	-34.6269	49.2537	-1	-1	0.009901
Bju-N41	gi|18797359|gb|BH709677.1|BH709677 BOMEA60TR BO_2_3_KB Brassica oleracea genomic clone BOMEA60	GCGGUUGGUAGCGGUUGACAGC	GACGGGGUUUCCCGUUACGAUCCGCAAACGCAGUUUUUGCGGUUGGUAGCGGUUGACAGCGUU	481	502	+ [Positive strand]	260	22	63	442	504	((((..(((..(((((((.(.(((((((.......)))>>>>->->>>>>>>-->>>-->)))	-28.5	-45.2381	55.5556	-1	-1	0.009901
Bju-N41	gi|23635139|gb|BZ043086.1|BZ043086 lkg54b07.b1 B.oleracea002 Brassica oleracea genomic	GCGGUUGGUAGCGGUUGACAGC	GCAAACGCAGCUUUUGCGGUUGGUAGCGGUUGACAGCGUUUCGAAACAAUCAAAUGAACCGCUUUGUACCGCUCAAAAUCAAAAGCUCCUUCCCGCAAGCAUUUGCGUUUGC	184	205	- [Negative strand]	260	22	112	108	219	((((((((((..(((<<<<--<<-<<<--<<<<-<<<(...((((.(..((....))...).))))...)))).....))))..))).))..)))))))...))))))))))	-38.4	-34.2857	48.2143	-1	-1	0.019802
Bju-N41	gi|26677887|gb|BZ431511.1|BZ431511 BONCN21TR BO_1.6_2_KB_tot Brassica oleracea genomic clone BONCN21	GCGGUUGGUAGCGGUUGACAGC	GCAAACGCAGCUUUUGCGGUUGGUAGCGGUUGACAGCGUUUCGAAACAAUCAAAUGAACCGCUUUGUACCGCUCAAAAUCAAAAGCUCCUUCCCGCAAGCAUUUGCGUUUGC	717	738	- [Negative strand]	260	22	112	641	752	((((((((((..(((<<<<--<<-<<<--<<<<-<<<(...((((.(..((....))...).))))...)))).....))))..))).))..)))))))...))))))))))	-38.4	-34.2857	48.2143	-1	-1	0.019802
Bju-N41	gi|73684241|gb|DU109358.1|DU109358 JBnY028B19R Brassica naps BAC library JBnY Brassica naps genomic clone JBnY028B19	GCGGUUGGUAGCGGUUGACAGC	GCAAACGCAGCUUUUGCGGUUGGUAGCGGUUGACAGCGUUUCGAAACAAUCACACAAACCGCUACAAAUCGCUCUAAACCGCUCUGAACCUCUUAAAAUCAAAAGAUGGUUCCAGCUAGCGUUUGC	290	311	+ [Positive strand]	260	22	126	274	399	((((((((((((...<<<<<<<<-<<<<<<<---<<<(.....................))))...))))))))).))))))...(((((((((........)))).))))).)))).))))))))	-46.7	-37.0635	46.8254	-1	-1	0.009901
Bju-N44	gi|208606106|gb|CU986233.1|CU986233 CU986233 Brassica naps BAC library (JBnB) Brassica naps genomic clone JBnB163J18	GCCGACUUAGCUCAGUGGUAGA	AGUUACGUAUGUUUAAUACAUUUAGCUUUAGUACGGAUGACUAAUUGUUAAGCCGACUUAGCUCAGUGGUAGAGCGCGUGACU	270	291	+ [Positive strand]	123	22	83	218	300	((((((((..((((....((((.((((..(((.(((.((((.....)))).->>>>>>->>>>->>>>--->>))))))))))	-26.4	-31.8072	39.759	-1	-1	0.029703
Bju-N47	gi|26740996|gb|BZ459461.1|BZ459461 BONIK53TF BO_1.6_2_KB_tot Brassica oleracea genomic clone BONIK53	GAAGUGUUCGGAUCGCGGCGU	CACACCGCCCGUCGCUCCUACCGAUUGAAUGAUCCGGUGAAGUGUUCGGAUCGCGGCGUG	7	27	- [Negative strand]	80	21	60	5	64	(((.(((((((.((((..((((((((....))).))))>->>>>-->>>--->>>>->>)	-22.9	-38.1667	61.6667	-1	-1	0.029703
Bju-N49	gi|27052162|gb|BZ519857.1|BZ519857 BOMSH53TF BO_2_3_KB Brassica oleracea genomic clone BOMSH53	GGUCACCAGUCGGACCCUAA	GAUGGUCACCAGUCGGACCCUAAGUUGUUUAUUUUCUUUUUUGACAAUUUGGGUAACUGAUAUUGUCAUC	257	276	- [Negative strand]	100	20	70	209	278	(((<<-<<---<<<<<--<<<<<((((((.............)))))))))))...)))))..)))))))	-19.02	-27.1714	37.1429	-1	-1	0.029703
Bju-N51	gi|151260388|gb|EV170807.1|EV170807 0150747 Brassica naps Etiolated seedlings (Uni-ZAP) Brassica naps cDNA	UCAAGAUUGGAAAGAUUAUGA	GUGCUUUCAGAGUCUUGCAAGCUCGAUUUCCCAUUGUUAAAAAUCCGGCACUUUCUUGGGAUAAAGUCAAGAUUGGAAAGAUUAUGAGAGCAU	439	459	- [Negative strand]	105	21	93	432	524	(((((((((.((((((.(((.((.(((((((((.((((........))))......)))))...))>>->>->>>-->>>>>>->>>))))))	-27.6	-29.6774	39.7849	-1	-1	0.009901
Bju-N51	gi|151260426|gb|EV170845.1|EV170845 0150824 Brassica naps Etiolated seedlings (Uni-ZAP) Brassica naps cDNA	UCAAGAUUGGAAAGAUUAUGA	GUGCUUUCAGAGUCUUGCAAGCUCGAUUUCCCAUUGUUAAAAAUCCGGCACUUUCUUGGGAUAAAGUCAAGAUUGGAAAGAUUAUGAGAGCAU	386	406	+ [Positive strand]	105	21	93	319	411	(((((((((.((((((.(((.((.(((((((((.((((........))))......)))))...))>>->>->>>-->>>>>>->>>))))))	-27.6	-29.6774	39.7849	-1	-1	0.009901
Bju-N51	gi|151261964|gb|EV172386.1|EV172386 0154052 Brassica naps Etiolated seedlings (Uni-ZAP) Brassica naps cDNA	UCAAGAUUGGAAAGAUUAUGA	GUGCUUUCAGAGUCUUGCAAGCUCGAUUUCCCAUUGUUAAAAAUCCGGCACUUUCUUGGGAUAAAGUCAAGAUUGGAAAGAUUAUGAGAGCAU	444	464	- [Negative strand]	105	21	93	437	529	(((((((((.((((((.(((.((.(((((((((.((((........))))......)))))...))>>->>->>>-->>>>>>->>>))))))	-27.6	-29.6774	39.7849	-1	-1	0.009901
Bju-N51	gi|151261971|gb|EV172393.1|EV172393 0154066 Brassica naps Etiolated seedlings (Uni-ZAP) Brassica naps cDNA	UCAAGAUUGGAAAGAUUAUGA	GUGCUUUCAGAGUCUUGCAAGCUCGAUUUCCCAUUGUUAAAAAUCCGGCACUUUCUUGGGAUAAAGUCAAGAUUGGAAAGAUUAUGAGAGCAU	391	411	+ [Positive strand]	105	21	93	324	416	(((((((((.((((((.(((.((.(((((((((.((((........))))......)))))...))>>->>->>>-->>>>>>->>>))))))	-27.6	-29.6774	39.7849	-1	-1	0.009901
Bju-N54	gi|27014190|gb|BZ499254.1|BZ499254 BONOR41TF BO_1.6_2_KB_tot Brassica oleracea genomic clone BONOR41	GCUGCGUUCGGACGCAGACGCA	GCUGCGUUCGGACGCAGACGCAGGUAUCCGCGUCGAUGAAACGAACAAAUUUUAAUGAAAAACAUAGCCGCAGACGCUGGACCUGCGUCCGAUGAACGAACAGC	468	489	+ [Positive strand]	64	22	104	467	570	<<<<<<<<<<--<<--<<<<<<((..((((((((..(((((........)))))(((.....))).......))))).))))))))))))).))))))..))))	-35.8	-34.4231	52.8846	-1	-1	0.009901
Bju-N58	gi|26772807|gb|BZ473125.1|BZ473125 BONIG39TR BO_1.6_2_KB_tot Brassica oleracea genomic clone BONIG39	UGGUCACCAGUCGGACCCUA	UGGUCACCAGUCGGACCCUAGGUUGAUUUUCUCCAGCUAUAUUUAAGGUUCGGAUUGGUUGACU	653	672	+ [Positive strand]	39	20	63	653	715	<<<<<<<<<<<<<<<<-<<(((((........))))).....)).))))).)))))).)))))	-21.8	-34.6032	46.0317	-1	-1	0.019802
Bju-N59	gi|224866094|gb|FI707400.1|FI707400 BOT01-38E16TR BOT01 Brassica oleracea genomic clone BOT01-38E16	CGGGACAAGCGGUUCAACUGC	UUGAGGAUUGAACGGUACGGGACAAGCGGUUCAACUGCGGUGCGAUUCUAACAGUUAUAUAGUACUGUUAACUGCGGUGCGAGACGGAAAUGUUCGUAACAUUCGAAUUCUUAA	296	316	+ [Positive strand]	42	21	114	278	391	((((((((((((.(.((<<<-<<<--<-<<<<-<<<<<(((.......(((((((........)))))))))))))))..)).)).)...)))))))).).))).)))))))))	-33.31	-29.2193	43.8597	-1	-1	0.039604
Bju-N59	gi|27045696|gb|BZ516302.1|BZ516302 BOMQC27TF BO_2_3_KB Brassica oleracea genomic clone BOMQC27	CGGGACAAGCGGUUCAACUGC	UUGAGGAUUGAACGGUACGGGACAAGCGGUUCAACUGCGGUGCGAUUCUAACAGUUAUAUAGUACUGUUAACUGCGGUGCGAGACGGAAAUGUUCGUAACAUUCGAAUUCUUAA	181	201	+ [Positive strand]	42	21	114	163	276	((((((((((((.(.((<<<-<<<--<-<<<<-<<<<<(((.......(((((((........)))))))))))))))..)).)).)...)))))))).).))).)))))))))	-33.31	-29.2193	43.8597	-1	-1	0.019802
Bju-N60	gi|27013681|gb|BZ498967.1|BZ498967 BONMS27TR BO_1.6_2_KB_tot Brassica oleracea genomic clone BONMS27	GUUGGUGGAGCGAUUGUCUGG	CAGACUGAGAGCUCUUUCUGAUUUCUAUGGGUGGUGGUGCAUGGCCGUUCUUAGUUGGUGGAGCGAUUGUCUGG	684	704	- [Negative strand]	47	21	73	684	756	(((((.((..(((((..(..(((.....(..((((.(....).))))..)..)>>-->->>>>>-->>>>>>>	-23.8	-32.6027	50.6849	-1	-1	0.049505
Bju-N61	gi|206718369|gb|CU932349.1|CU932349 CU932349 Brassica naps BAC library (JBnB) Brassica naps genomic clone JBnB120J11	GUGCACUGACGGACGUCCUGC	GGACGUCCUGUGUGCACUGACGGACGUCCUGCGUGUGCUGACGGACACACGGACAGCCACGGACGUCCUUGCGUGUGCUGACGGACGUCC	532	552	+ [Positive strand]	38	21	90	520	609	((((((((.((--<<<<<<--<<<<<<<<---(((.((((.((......))..)))))))))))))))...)).))))..))))))))))	-48.5	-53.8889	65.5556	-1	-1	0.009901
Bju-N62	gi|193080119|gb|FK252221.1|FK252221 BnSS1_0780 Sppression sbtractive hybridization cDNA library from embryo 35 DAF (Ref.embryo 10 DAF) Brassica naps cDNA clone BnSS1_0780	AGAGACUGGCCCGCAUGGAUUU	UAAAUCCAUGUCCAACUCUAUAUUGUUUGAUUAGUACGAUAUUGUCCACUUUGGACCUAAGAGACUGGCCCGCAUGGAUUUA	249	270	+ [Positive strand]	34	22	82	189	270	((((((((((((((.((((.((((((.........))))))..((((.....))))...>>>>-->>>--->>>>>>>>>>)	-25.1	-30.6098	39.0244	-1	-1	0.009901
Bju-N62	gi|193080133|gb|FK252235.1|FK252235 BnSS1_0794 Sppression sbtractive hybridization cDNA library from embryo 35 DAF (Ref.embryo 10 DAF) Brassica naps cDNA clone BnSS1_0794	AGAGACUGGCCCGCAUGGAUUU	UAAAUCCAUGUCCAACUCUAUAUUGUUUGAUUAGCACGAUAUUGUCCACUUUGGACCUAAGAGACUGGCCCGCAUGGAUUUA	249	270	+ [Positive strand]	34	22	82	189	270	((((((((((((((.((((.((((((.........))))))..((((.....))))...>>>>-->>>--->>>>>>>>>>)	-24.4	-29.7561	40.2439	-1	-1	0.009901
Bju-N62	gi|193080185|gb|FK252287.1|FK252287 BnSS1_0846 Sppression sbtractive hybridization cDNA library from embryo 35 DAF (Ref.embryo 10 DAF) Brassica naps cDNA clone BnSS1_0846	AGAGACUGGCCCGCAUGGAUUU	UAAAUCCAUGUCCAACUCUAUAUUGUUUGAUUAGCACGAUAUUGUCCACUUUGGACCUAAGAGACUGGCCCGCAUGGAUUUA	584	605	- [Negative strand]	34	22	82	582	663	((((((((((((((.((((.((((((.........))))))..((((.....))))...>>>>-->>>--->>>>>>>>>>)	-24.4	-29.7561	40.2439	-1	-1	0.009901
Bju-N62	gi|193080188|gb|FK252290.1|FK252290 BnSS1_0849 Sppression sbtractive hybridization cDNA library from embryo 35 DAF (Ref.embryo 10 DAF) Brassica naps cDNA clone BnSS1_0849	AGAGACUGGCCCGCAUGGAUUU	UAAAUCCAUGUCCAACUCUAUAUUGUUUGAUUAGCACGAUAUUGUCCACUUUGGACCUAAGAGACUGGCCCGCAUGGAUUUA	249	270	+ [Positive strand]	34	22	82	189	270	((((((((((((((.((((.((((((.........))))))..((((.....))))...>>>>-->>>--->>>>>>>>>>)	-24.4	-29.7561	40.2439	-1	-1	0.009901
Bju-N65	gi|26996032|gb|BZ489482.1|BZ489482 BONFG30TR BO_1.6_2_KB_tot Brassica oleracea genomic clone BONFG30	UUAACGGAACUAAAGUUGAGG	AUCUUCAAUUUUAAUUCCGUUAACAUAUGUCACCCUCUGUCACGGUACUUUAGACGGAGGGUGACAAACAUUAACGGAACUAAAGUUGAGGGU	123	143	- [Negative strand]	45	21	93	120	212	(((((((((((((.(((((((((....((((((((((((((...........))))))))))))))....>>>>>>>>>->>>>>>>>>>>))	-49.6	-53.3333	39.7849	-1	-1	0.009901
Bju-N66	gi|224840546|gb|FI681216.1|FI681216 BOT01-2G9TF BOT01 Brassica oleracea genomic clone BOT01-2G9	GAGCUGGAGUAGUGGAAGGAUA	GGCACACCGUUUAGAACUCCAGAGUUAAAUGUGCUUGAGCUGGAGUAGUGGAAGGAUAGGUGACC	460	481	- [Negative strand]	59	22	65	452	516	(((((.((.((((..(((((((..((((......))>>->>>>>>>-->>>>->>---.))).))	-18.8	-28.9231	49.2308	-1	-1	0.039604
Bju-N66	gi|224862071|gb|FI702450.1|FI702450 BOT01-35N8TF BOT01 Brassica oleracea genomic clone BOT01-35N8	GAGCUGGAGUAGUGGAAGGAUA	UCACACAUCCGUUUAGAACACCAAGGUUAAGCGUGCUUGAGCUGGAGUAGUGGAAGGAUAUGUGA	579	600	+ [Positive strand]	59	22	65	540	604	(((((.((((.((((..((.(((.(.(((((....)))>>->>>>->>-->>>>->>>>-)))))	-21.6	-33.2308	46.1538	-1	-1	0.009901
Bju-N66	gi|224883828|gb|FI724883.1|FI724883 BOT01-55P9TR BOT01 Brassica oleracea genomic clone BOT01-55P9	GAGCUGGAGUAGUGGAAGGAUA	UCACACAUCCGUUUAGAACACCAAGGUUAAGCGUGCUUGAGCUGGAGUAGUGGAAGGAUAUGUGA	298	319	- [Negative strand]	59	22	65	292	356	(((((.((((.((((..((.(((.(.(((((....)))>>->>>>->>-->>>>->>>>-)))))	-21.6	-33.2308	46.1538	-1	-1	0.019802
Bju-N67	gi|26783520|gb|BZ481122.1|BZ481122 BONPX76TR BO_1.6_2_KB_tot Brassica oleracea genomic clone BONPX76	GUUGGGCUUGAGACGGUUGGG	UGUUGGGCUUGAGACGGUUGGGCUUGAGAUGACUUGCCAAUAGUCUCUAGCAUCCACCGUUUCAGGUACAACA	34	54	+ [Positive strand]	47	21	73	32	104	(<<<<--<<<<<<<<<<<-<<<((.(((((............))))).)))..)))))))))))))..)))))	-33.6	-46.0274	49.3151	-1	-1	0.009901
Bju-N71	gi|18740209|gb|BH673165.1|BH673165 BOMHA94TR BO_2_3_KB Brassica oleracea genomic clone BOMHA94	AGAGGUUCGGAGCGGUUUGAA	ACGCUAGCUGGAACCAGCUUUUGAUUUUAAGAGGUUCGGAGCGGUUUGAAGCGAUUUGUAUGAUUGUUUCGAAACGCUAUUAACCGCUACCAAACGCAAAAGCUGCGUUUUUGCAGGUCGU	100	120	- [Negative strand]	44	21	121	28	148	(((((.((..(((((((((((((......<<-<<<<---<<<<-<<<<<<((((((.....)))))))))))).))))...)))).))........))))))))).))))..)).)).)))	-46.24	-38.2149	44.6281	-1	-1	0.009901
Bju-N71	gi|18774368|gb|BH699268.1|BH699268 BOMBU61TF BO_2_3_KB Brassica oleracea genomic clone BOMBU61	AGAGGUUCGGAGCGGUUUGAA	AGAGGUUCGGAGCGGUUUGAAACGAUUUGUAGCGGUUUGUAUGAUUGUUUCAGAACACUGUCAACCGCUGCCAACCGC	362	382	- [Negative strand]	44	21	77	304	380	<-<<<<-<<<<<<<<<-<<-..(.((((.(((((((.....))))))).)))).)....))))))))).)))))).)	-25.9	-33.6364	49.3507	-1	-1	0.019802
Bju-N71	gi|224838617|gb|FI678906.1|FI678906 BOT01-21K15TF BOT01 Brassica oleracea genomic clone BOT01-21K15	AGAGGUUCGGAGCGGUUUGAA	AGAGGUUCGGAGCGGUUUGAAACGAUUUGUAGCGGUUUGUAUGAUUGUUUCGAAACGCUGUCAACUGCU	563	583	- [Negative strand]	44	21	69	514	582	<<-<<<<-<-<<<<-<<<<<<((((((....((.....))..)))))))))))).)))).).)))).))	-20.6	-29.8551	44.9275	-1	-1	0.019802
Bju-N72	gi|33797514|gb|CC955628.1|CC955628 BOIGO91TF BO_1.4_1.6_KB_nc Brassica oleracea genomic clone BOIGO91	ACCGACCGUCAGACGGGAUGGG	UAACGGACCGACCGUCAGACGGGAUGGGGCCCACGGGCCGAGAGAGCGGGCGUCGGUGGCCCAUUAGCCGUGGGUGGGUCGGGGCGUUA	140	161	+ [Positive strand]	29	22	89	133	221	(((((.-<<<<<<--<--<<<<<<<<<<.(((((.(.(((......))).))).)).).))))))..))))..)..))))))..)))))	-42.7	-47.9775	70.7865	-1	-1	0.039604
Bju-N73	gi|150074704|gb|EE437443.1|EE437443 64ETCOT5_T3_004_D05_12JAN2005_041 Brassica naps matre seed Normalized library at CoT 5 Brassica naps cDNA 5'	GCGGAGGAGACUGCGUGAGGC	GCGAAGGCUUGUGGUUCGACCUCUCUUAGAGCGGAGGAGACUGCGUGAGGCUGGUUUCACAGAGCAGCGUCACCUCCCGCUUUCAACGGUGGAAGGAUCACGAGCCGGUGC	160	180	+ [Positive strand]	27	21	111	129	239	(((..((((((((((((..((.((.(((((<<<<<<<-<<<-<<-<<---<((......)))..))))))).))).))))))).)).)).))..))))))))))))..)))	-53.9	-48.5586	60.3604	-1	-1	0.009901
Bju-N73	gi|206698913|gb|CU944290.1|CU944290 CU944290 Brassica naps BAC library (JBnB) Brassica naps genomic clone JBnB055C24	GCGGAGGAGACUGCGUGAGGC	GCGAAGGCUUGUGGUUCGACCUCUCUUAGAGCGGAGGAGACUGCGUGAGGCUGGUUUCACAGAGCAGCGUCACCUCCCGCUUUCAACGGUGGAAGGAUCACGAGCCGGUGC	110	130	+ [Positive strand]	27	21	111	79	189	(((..((((((((((((..((.((.(((((<<<<<<<-<<<-<<-<<---<((......)))..))))))).))).))))))).)).)).))..))))))))))))..)))	-53.9	-48.5586	60.3604	-1	-1	0.009901
Bju-N73	gi|23444704|gb|BH963478.1|BH963478 odd54d08.g1 B.oleracea002 Brassica oleracea genomic	GCGGAGGAGACUGCGUGAGGC	GGCUUGUGGUUCGACCUCUCUUAGAGCGGAGGAGACUGCGUGAGGCUGGUUUCACAGAGCAGCGUCACCUCCCGCUUUCAACGGUGGAAGGAUCACGAGCC	531	551	- [Negative strand]	27	21	101	475	575	((((((((((((..((.((.(((((<<<<<<<-<<<-<<-<<---<((......)))..))))))).))).))))))).)).)).))..))))))))))))	-48.9	-48.4158	59.4059	-1	-1	0.009901
Bju-N73	gi|23586023|gb|BZ025385.1|BZ025385 oee34c12.g1 B.oleracea002 Brassica oleracea genomic	GCGGAGGAGACUGCGUGAGGC	GGCUUGUGGUUCGACCUCUCUUAGAGCGGAGGAGACUGCGUGAGGCUGGUUUCACAGAGCAGCGUCACCUCCCGCUUUCAACGGUGGAAGGAUCACGAGCC	254	274	- [Negative strand]	27	21	101	198	298	((((((((((((..((.((.(((((<<<<<<<-<<<-<<-<<---<((......)))..))))))).))).))))))).)).)).))..))))))))))))	-48.9	-48.4158	59.4059	-1	-1	0.009901
Bju-N75	gi|151188918|gb|EV102391.1|EV102391 0094714 Brassica naps Leaf library Brassica naps cDNA	GGUGCAACACUGUAGCAGACGG	UUUUCCUUUUUGCUACAGUGACACACCAUAUUUGGUGCAACACUGUAGCAGACGGCAAAA	402	423	- [Negative strand]	31	22	60	396	455	((((.((.((((((((((((...(((((....)>>>>--->>>>>>>>>>>>->>.))))	-26.3	-43.8333	41.6667	-1	-1	0.009901
Bju-N78	gi|213033654|gb|FP086553.1|FP086553 FP086553 Brassica naps BAC library (JBnB) Brassica naps genomic clone JBnB044J06	GUGUGCUCAGGGCGUCGGCCU	GCACGCGCCUCACGGCGUGCCUCGGCAUCUGUGUGCUCAGGGCGUCGGCCUGUGGGCUCCCCAUUCGACCCGUCUUGAAACACGGACCAAGGAGUCUGACAUGUGUGC	594	614	+ [Positive strand]	46	21	108	563	670	(((((((..(((.(((...(((.((..(((<<<<--<<<<<<<<<<<<---(((((...))))))))))..))))))).))))))))).))).))))))..)))))))	-48.8	-45.1852	64.8148	-1	-1	0.039604
Bju-N78	gi|237760601|gb|CU976105.2|CU976105 CU976105 Brassica naps BAC library (JBnB) Brassica naps genomic clone JBnB064J15	GUGUGCUCAGGGCGUCGGCCU	GCACGCGCCUCACGGCGUGCCUCGGCAUCUGUGUGCUCAGGGCGUCGGCCUGUGGGCUCCCCAUUUGACCCGUCUUGAAACACGGACCAAGGAGUCUGACAUGUGUGC	111	131	- [Negative strand]	46	21	108	53	160	(((((((..(((.(((...(((.((..(((<<<<--<<<<<<<<--<<<--(((((...)))))..).)))))))))).))))))))).))).))))))..)))))))	-48.6	-45	63.8889	-1	-1	0.039604
Bju-N79	gi|33778820|gb|CC945954.1|CC945954 BOIFH53TR BO_1.4_1.6_KB_nc Brassica oleracea genomic clone BOIFH53	CGGGGGACGGACUGGGAACAG	GGGCUCGGGGGUCCCAGUUCCGAACCCGUCGACUGUUGGCGGGCUGCUUGAGCCGCUAACGUGGCGAGAGCGGACCGCCUCGUGUCCGCCGGGGGACGGACUGGGAACAGGCUC	639	659	+ [Positive strand]	68	21	114	549	662	((((..(....(((((((.(((..((((.((((....(((((.((((((..(((((....)))))..)))))).)))))....)).)).>>>>--->>>>>>>>>>->--))))	-64.4	-56.4912	71.0526	-1	-1	0.009901
Bju-N84	gi|237763345|gb|CU973568.2|CU973568 CU973568 Brassica naps BAC library (JBnB) Brassica naps genomic clone JBnB018J06	AAGAGGGAGAUCGUCGAGGUG	GGCAAGAGGGAGAUCGUCGAGGUGAUGAAGACUCGUGCCUCUCAACUCCAGGUCGAGUAUGGGAACCUCAAGGACGCCUUUACCUUGGUGGGCGAUUUCCGUGAGUGCC	40	60	+ [Positive strand]	25	21	109	36	144	(((<--<-<<<<<<<<<<<<<<<-......(((((.((((.........)))))))))......))))).....((((........)))))))))))))).)...))))	-41.82	-38.367	56.8807	-1	-1	0.049505
Bju-N85	gi|18725876|gb|BH666689.1|BH666689 BOMPK39TF BO_2_3_KB Brassica oleracea genomic clone BOMPK39	AAGUGGAUCGAAGCCGAGGCA	AAGUGGAUCGAAGCCGAGGCAUACUACAAGAUCACCUCCGACACGGUGACGAUCUUCAUUUCGGAAAAACGUAAUAUGUCGGCACGGUCUAC	89	109	+ [Positive strand]	24	21	90	90	179	<<<<<<<<--<<<<--<<<((.(((....(((((........)))))(((........))).......))).))))))))).))))))))	-29.9	-33.2222	50	-1	-1	0.009901
Bju-N87	gi|18725272|gb|BH666147.1|BH666147 BOMHH47TR BO_2_3_KB Brassica oleracea genomic clone BOMHH47	UUGUGCAAGACUAAGAAGCAA	GCCUCAGUUCACCUCCUGUGUUGUGCAAGACUAAGAAGCAAAGCAUGUCUGUGUAUAUCAUUUGUAAUAUAAGGCAUGCUUUUCUUCUUCUUCUUGCACAACCUGAGGUAGUAACUGGGGC	304	324	- [Negative strand]	29	21	121	223	343	(((((((((((((((..(.(<<<<<<<<<<--<<<<<<-<<(((((((((...((((.....)))).....))))))))))).))))))..)))))))))))).))))).).)))))))))	-63.6	-52.562	42.9752	-1	-1	0.009901
Bju-N88	gi|18761017|gb|BH690580.1|BH690580 BOHWC96TR BO_2_3_KB Brassica oleracea genomic clone BOHWC96	GACUGAAGUCGGGUAAGGCAA	GGGAGACUGAAGUCGGGUAAGGCAAGGACGGGUUCCUGGCUUACCGCAGUCUUUAGUUCCUC	122	142	- [Negative strand]	22	21	62	84	145	(((.-<<<<<<<-<-<<<<<<-<<-(((.....))))).))))))...).)))))))..)))	-25.9	-41.7742	56.4516	-1	-1	0.019802
Bju-N88	gi|26993380|gb|BZ486830.1|BZ486830 BONNS93TR BO_1.6_2_KB_tot Brassica oleracea genomic clone BONNS93	GACUGAAGUCGGGUAAGGCAA	GGGAGACUGAAGUCGGGUAAGGCAAGGACGGGUUCCUGGCUUACCGCAGUCUUUAGUUCCUC	538	558	- [Negative strand]	22	21	62	500	561	(((.-<<<<<<<-<-<<<<<<-<<-(((.....))))).))))))...).)))))))..)))	-25.9	-41.7742	56.4516	-1	-1	0.019802
Bju-N89	gi|18826753|gb|BH722946.1|BH722946 BOMNV61TR BO_2_3_KB Brassica oleracea genomic clone BOMNV61	GUUGGUGGAGCGAUUUGUCUGU	UUGACAGACUGAGAGCUCUUUCUGAUUUCUAUGGGUGGUGGUGCAUGGCCGUUCUUAGUUGGUGGAGCGAUUUGUCUGUUAA	699	720	- [Negative strand]	19	22	82	695	776	(((((((((.((..(((((..(..(((.....(..((((.(....).))))..)..)>>-->->>>>>-->>->>>>>>)))	-30.1	-36.7073	46.3415	-1	-1	0.009901
Bju-N89	gi|23555861|gb|BZ007603.1|BZ007603 oed09c05.g1 B.oleracea002 Brassica oleracea genomic	GUUGGUGGAGCGAUUUGUCUGU	GGAUUGACAGACUGAGAGCUCUUUCUUGAUUCUAUGGGUGGUGGUGCAUGGCCGUUCUUAGUUGGUGGAGCGAUUUGUCUGUUAAUCC	30	51	- [Negative strand]	19	22	88	23	110	((((((((((((.((..(((((..((.....(((.(..((((.(....).))))..).))>-->>->>>>>-->>->>>>>>))))))	-36.2	-41.1364	47.7273	-1	-1	0.009901
Bju-N91	gi|206712592|gb|CU936446.1|CU936446 CU936446 Brassica naps BAC library (JBnB) Brassica naps genomic clone JBnB053D02	AAGGUCUGGUGGAAGCCCAUA	CUUCGGAGAUGGUCUUCCAAGGGGGAGUGUUAUAAACCAAGGUCUGGUGGAAGCCCAUAUUCGAAG	221	241	- [Negative strand]	16	21	66	213	278	(((((((.((((.((((((..(((...((........)>--->>>-->>>>>>->>>>-)))))))	-23.7	-35.9091	50	-1	-1	0.039604
Bju-N91	gi|211920746|gb|FP064738.1|FP064738 FP064738 Brassica naps BAC library (JBnB) Brassica naps genomic clone JBnB155J21	AAGGUCUGGUGGAAGCCCAUA	CUUCGGAGAUGGUCUUCCAAGAGGGAGUGUUAUAAACCAAGGUCUGGUGGAAGCCCAUAUUCGAAG	175	195	- [Negative strand]	16	21	66	167	232	(((((((.((((.((((((...(((..((........)>--->>>-->>>>>>->>>>-)))))))	-23.9	-36.2121	48.4848	-1	-1	0.009901
Bju-N91	gi|23618723|gb|BZ037401.1|BZ037401 oei02g04.g1 B.oleracea002 Brassica oleracea genomic	AAGGUCUGGUGGAAGCCCAUA	CUUCGGAGAUGGUCUUCCAAGGGGGAGUGUUAUAAACCAAGGUCUGGUGGAAGCCCAUAUUCGAAG	658	678	+ [Positive strand]	16	21	66	619	684	(((((((.((((.((((((..(((...((........)>--->>>-->>>>>>->>>>-)))))))	-23.7	-35.9091	50	-1	-1	0.019802
Bju-N94	gi|150989568|gb|EV003386.1|EV003386 BNAEN3GH_UP_131_B01_10NOV2006_013 Brassica naps BNAEN3GH Brassica naps cDNA 5'	UUGGCUGGGGCGGCACCUCUG	UCCGGGCGGAGGACAUUGUCAGGUGGGGAGUUUGGCUGGGGCGGCACCUCUGUUAAAAGAUAACGCAGGUGUCCUAAGAUGAGCUCAACGAGAACAGAAAUCUCGUGUGGA	445	465	+ [Positive strand]	22	21	111	413	523	((((.(((.(((...((((....((..((((<<--<<--<<-<<<<<<<-<<(((.....))))).))))))))).))..))))))..))...))))...)))))).))))	-37.8	-34.0541	54.054	-1	-1	0.049505
Bju-N95	gi|23547693|gb|BH999846.1|BH999846 oei75g10.b1 B.oleracea002 Brassica oleracea genomic	AGGCCAAGGAAGUUUGAGGCAU	GUGGUGGAAUUCUUAGGCCAAGGAAGUUUGAGGCAUAACAGGUCUGUGAUGCCCUUAGAUGUUCUGGGCCGCACGCGCGCUAC	16	37	+ [Positive strand]	21	22	83	1	83	(((((((.......-<<<<-<<<<-<<<<<<<<<<<.(((....))).))).)))))))).)))).)))).....).))))))	-30.72	-37.012	54.2169	-1	-1	0.039604
Bju-N96	gi|26739415|gb|BZ458699.1|BZ458699 BONCE33TF BO_1.6_2_KB_tot Brassica oleracea genomic clone BONCE33	UGUUACUGUUAACUGCGGUGC	ACUGCAUUUUAACAGUUAUAAAAAUGUAUAGAUAUAUGAUAUAUGUAGAGAUUUUUGUUACUGUUAACUGCGGUGC	886	906	- [Negative strand]	21	21	74	887	960	((((((..((((((((.((((((((.(.((.(((((...))))).)).).)))))>>>->>>>>>>>->>>>>>	-23	-31.0811	25.6757	-1	-1	0.009901
Bju-N96	gi|73681223|gb|DU107115.1|DU107115 JBnY040J17R Brassica naps BAC library JBnY Brassica naps genomic clone JBnY040J17	UGUUACUGUUAACUGCGGUGC	GCGGUGCAGUUUUUAACAGUUAUAAAAACAUAUAGAUAUAUGGUAUAUGUAAAAAAUUUUGUUACUGUUAACUGCGGUGC	511	531	- [Negative strand]	21	21	80	510	589	(((.((((((...(((((((.(((((((((((((.........)))))))......)))>>>->>>>>>>>>>>>>->>>	-23.8	-29.75	30	-1	-1	0.009901
Bju-N96	gi|75682731|gb|CZ888245.1|CZ888245 bnb001e005c12f0 Brassica naps methylation nfiltered library (LibID: 148) Brassica naps genomic	UGUUACUGUUAACUGCGGUGC	GCGGUGCAGUUUUUAACAGUUAUAAAAACAUAUAGAUAUAUGGUAUAUGUAAAAAAUUUUGUUACUGUUAACUGCGGUGC	204	224	- [Negative strand]	21	21	80	203	282	(((.((((((...(((((((.(((((((((((((.........)))))))......)))>>>->>>>>>>>>>>>>->>>	-23.8	-29.75	30	-1	-1	0.009901
Bju-N97	gi|206716620|gb|CU937482.1|CU937482 CU937482 Brassica naps BAC library (JBnB) Brassica naps genomic clone JBnB071D24	AUGAAGAGCGGCAUGAACGAA	UGGGCGAUUUCUGUGAGUGCCGCGGUUCAGUCGGAAGUCUUUGGAGGACGCAGGCCGAUGACUAUGUGUUUGAGAAGGAAAUUAGCUUUAUGAAGAGCGGCAUGAACGAACGUGCCCA	268	288	+ [Positive strand]	15	21	118	178	295	((((((..(((.((..(((((((..((((....(((((((((...(((((((............)))))))..)))).......)))))->>>>-->>>>>>>-->>>>>..))))))	-41.81	-35.4322	51.6949	-1	-1	0.039604
Bju-N98	gi|27028692|gb|BZ507074.1|BZ507074 BONIZ78TF BO_1.6_2_KB_tot Brassica oleracea genomic clone BONIZ78	GCGGUUGGUAACGGUUGACAG	CCUGACAGGUUUCCUCGCUACCACCCGCAAACGCAGCUUUUGCGGUUGGUAACGGUUGACAGUGUUUGG	16	36	- [Negative strand]	22	21	69	8	76	((.((((.(((..(.((.(((((.(((((((.......)))>>>>->>>>>->>>-->>>--)))).))	-25.6	-37.1014	55.0725	-1	-1	0.039604
Bju-N99	gi|23439562|gb|BH958335.1|BH958335 odh87d01.b1 B.oleracea002 Brassica oleracea genomic	UAAGUUGUCUGGACGACUAGU	CGUAAGUUGUCUGGACGACUAGUUGACCACGGAAGACUUAAUUUUAAGUCGUCCAGGGUCAACUAGAAUUCCACCACAGGGCG	78	98	- [Negative strand]	15	21	83	17	99	((<---<<<<-<<<<---<<<<<(((((..(((.((((((....)))))).)))..))))))))))...))))..)))).)))	-34.1	-41.0843	48.1928	-1	-1	0.009901
