# Supplementary material for: A Genome-Wide Perspective of miRNAome in Response to High Temperature, Salinity and Drought Stresses in Brassica juncea (Czern) L
Source: PLoS One. 2014 Mar 26;9(3):e92456. doi: 10.1371/journal.pone.0092456 (PMC3966790; doi:10.1371/journal.pone.0092456)
Supplement: Table S12 — Sequences and additional details of targets validated by 5′ RLM-RACE. (XLSX) [file pone.0092456.s016.xlsx]

## Sheet: Table S12
Table S12: Details of the experimentally validated miRNA targets.
